# Supplementary material for: Single‐Step Insertion of Organic Sulfur Into a Fe6C Carbide Carbonyl Cluster, Including the Natural Amino Acid L‐Cysteine: Vibrational Circular Dichroism and Chirality Transfer
Source: Angew Chem Int Ed Engl. 2025 Aug 1;64(38):e202513702. doi: 10.1002/anie.202513702 (PMC12435439; doi:10.1002/anie.202513702)
Supplement: Supplementary file 2 — Supporting Information [file ANIE-64-e202513702-s003.cif]

 
data_2_100K
 
_audit_creation_method            'SHELXL-2014/7'
_shelx_SHELXL_version_number      '2014/7'
_chemical_name_systematic         ?
_chemical_name_common             ?
_chemical_melting_point           ?
_chemical_formula_moiety          ?
_chemical_formula_sum
 'C40 H63 Fe6 N3 O14 S' 
_chemical_formula_weight          1177.09

loop_
 _atom_type_symbol
 _atom_type_description
 _atom_type_scat_dispersion_real
 _atom_type_scat_dispersion_imag
 _atom_type_scat_source
 'C'  'C'   0.0033   0.0016
 'International Tables Vol C Tables 4.2.6.8 and 6.1.1.4'
 'H'  'H'   0.0000   0.0000
 'International Tables Vol C Tables 4.2.6.8 and 6.1.1.4'
 'Fe'  'Fe'   0.3463   0.8444
 'International Tables Vol C Tables 4.2.6.8 and 6.1.1.4'
 'N'  'N'   0.0061   0.0033
 'International Tables Vol C Tables 4.2.6.8 and 6.1.1.4'
 'O'  'O'   0.0106   0.0060
 'International Tables Vol C Tables 4.2.6.8 and 6.1.1.4'
 'S'  'S'   0.1246   0.1234
 'International Tables Vol C Tables 4.2.6.8 and 6.1.1.4'
 
_space_group_crystal_system       orthorhombic
_space_group_IT_number            33
_space_group_name_H-M_alt         'P n a 21'
_space_group_name_Hall            'P 2c -2n'
 
_shelx_space_group_comment
;
The symmetry employed for this shelxl refinement is uniquely defined
by the following loop, which should always be used as a source of
symmetry information in preference to the above space-group names.
They are only intended as comments.
;
 
loop_
 _space_group_symop_operation_xyz
 'x, y, z'
 '-x, -y, z+1/2'
 'x+1/2, -y+1/2, z'
 '-x+1/2, y+1/2, z+1/2'
 
_cell_length_a                    13.2324(7)
_cell_length_b                    20.6465(11)
_cell_length_c                    17.8771(9)
_cell_angle_alpha                 90
_cell_angle_beta                  90
_cell_angle_gamma                 90
_cell_volume                      4884.1(4)
_cell_formula_units_Z             4
_cell_measurement_temperature     100(2)
_cell_measurement_reflns_used     9915
_cell_measurement_theta_min       2.5025
_cell_measurement_theta_max       36.2875
 
_exptl_crystal_description        prism
_exptl_crystal_colour             black
_exptl_crystal_density_meas       ?
_exptl_crystal_density_method     ?
_exptl_crystal_density_diffrn     1.601          
_exptl_crystal_F_000              2432
_exptl_transmission_factor_min    ?
_exptl_transmission_factor_max    ?
_exptl_crystal_size_max           0.220
_exptl_crystal_size_mid           0.160
_exptl_crystal_size_min           0.140
_exptl_absorpt_coefficient_mu     1.842
_shelx_estimated_absorpt_T_min    0.687
_shelx_estimated_absorpt_T_max    0.783
_exptl_absorpt_correction_type    empirical
_exptl_absorpt_correction_T_min   0.2556
_exptl_absorpt_correction_T_max   0.4383
_exptl_absorpt_process_details    
;
 Data were corrected for Lorentz polarization and absorption
 effects (empirical absorption corrections SADABS).
 R(int) = 0.1678 (selected reflections only, before parameter refinement)
 R(int) = 0.0994 (selected reflections only, after parameter refinement)
; 
_exptl_absorpt_special_details    ?
_diffrn_ambient_temperature       100(2)
_diffrn_radiation_wavelength      0.71073
_diffrn_radiation_type            MoK\a
_diffrn_source                    'fine-focus sealed tube'
_diffrn_measurement_device_type   'PHOTON2 area detector'
_diffrn_measurement_method        'phi and omega scans'
_diffrn_detector_area_resol_mean  ?
_diffrn_reflns_number             70196
_diffrn_reflns_av_unetI/netI      0.0407
_diffrn_reflns_av_R_equivalents   0.0685
_diffrn_reflns_limit_h_min        -16
_diffrn_reflns_limit_h_max        16
_diffrn_reflns_limit_k_min        -26
_diffrn_reflns_limit_k_max        26
_diffrn_reflns_limit_l_min        -22
_diffrn_reflns_limit_l_max        22
_diffrn_reflns_theta_min          1.828
_diffrn_reflns_theta_max          26.994
_diffrn_reflns_theta_full         25.242
_diffrn_measured_fraction_theta_max   0.999
_diffrn_measured_fraction_theta_full  0.999
_diffrn_reflns_Laue_measured_fraction_max    0.999
_diffrn_reflns_Laue_measured_fraction_full   0.999
_diffrn_reflns_point_group_measured_fraction_max   0.999
_diffrn_reflns_point_group_measured_fraction_full  0.999
_reflns_number_total              10661
_reflns_number_gt                 10518
_reflns_threshold_expression      'I > 2\s(I)'
_reflns_Friedel_coverage          0.937
_reflns_Friedel_fraction_max      0.999
_reflns_Friedel_fraction_full     0.999
 
_reflns_special_details
;
 Reflections were merged by SHELXL according to the crystal
 class for the calculation of statistics and refinement.
 
 _reflns_Friedel_fraction is defined as the number of unique
 Friedel pairs measured divided by the number that would be
 possible theoretically, ignoring centric projections and
 systematic absences.
;
 
_computing_data_collection        'APEX2 (Bruker AXS, 2006)' 
_computing_cell_refinement        'APEX2 (Bruker AXS, 2006)'  
_computing_data_reduction         'SAINT (Bruker AXS, 2004)'  
_computing_structure_solution   'SHELXL-2014/7 (Sheldrick, 2014)'
_computing_structure_refinement 'SHELXL-2014/7 (Sheldrick, 2014)'
_computing_molecular_graphics     'SCHAKAL99 (Keller, 1999)' 
_computing_publication_material   'XCIF (Bruker AXS, 2001)'
_refine_special_details
;
 Refined as a 2-component inversion twin.
;
_refine_ls_structure_factor_coef  Fsqd
_refine_ls_matrix_type            full
_refine_ls_weighting_scheme       calc
_refine_ls_weighting_details
'w=1/[\s^2^(Fo^2^)+(0.0257P)^2^+1.6901P] where P=(Fo^2^+2Fc^2^)/3'
_atom_sites_solution_primary      ?
_atom_sites_solution_secondary    ?
_atom_sites_solution_hydrogens    geom
_refine_ls_hydrogen_treatment     constr
_refine_ls_extinction_method      none
_refine_ls_extinction_coef        .
_refine_ls_abs_structure_details
;
 Refined as an inversion twin.
;
_refine_ls_abs_structure_Flack    0.408(12)
_chemical_absolute_configuration  ?
_refine_ls_number_reflns          10661
_refine_ls_number_parameters      627
_refine_ls_number_restraints      241
_refine_ls_R_factor_all           0.0254
_refine_ls_R_factor_gt            0.0250
_refine_ls_wR_factor_ref          0.0633
_refine_ls_wR_factor_gt           0.0631
_refine_ls_goodness_of_fit_ref    1.043
_refine_ls_restrained_S_all       1.031
_refine_ls_shift/su_max           0.001
_refine_ls_shift/su_mean          0.000
 
loop_
 _atom_site_label
 _atom_site_type_symbol
 _atom_site_fract_x
 _atom_site_fract_y
 _atom_site_fract_z
 _atom_site_U_iso_or_equiv
 _atom_site_adp_type
 _atom_site_occupancy
 _atom_site_site_symmetry_order  
 _atom_site_calc_flag
 _atom_site_refinement_flags_posn
 _atom_site_refinement_flags_adp
 _atom_site_refinement_flags_occupancy
 _atom_site_disorder_assembly
 _atom_site_disorder_group
Fe1 Fe 0.90261(3) 0.45732(2) 0.60296(2) 0.01386(10) Uani 1 1 d . . . . .
Fe2 Fe 0.75771(3) 0.53184(2) 0.64334(3) 0.01490(10) Uani 1 1 d . . . . .
Fe3 Fe 0.68089(4) 0.53305(2) 0.50555(3) 0.01741(10) Uani 1 1 d . . . . .
Fe4 Fe 0.83416(4) 0.44936(2) 0.46410(2) 0.01596(10) Uani 1 1 d . . . . .
Fe5 Fe 0.71267(4) 0.42006(2) 0.57067(3) 0.01526(10) Uani 1 1 d . . . . .
Fe6 Fe 0.86620(4) 0.56615(2) 0.51932(3) 0.01672(10) Uani 1 1 d . . . . .
C1 C 0.7925(2) 0.49314(15) 0.55165(17) 0.0124(6) Uani 1 1 d . . . . .
C2 C 1.0221(3) 0.49234(17) 0.5872(2) 0.0231(7) Uani 1 1 d . . . . .
C3 C 0.9224(2) 0.37335(17) 0.61690(19) 0.0196(7) Uani 1 1 d . . . . .
C4 C 0.7716(3) 0.61481(19) 0.66508(19) 0.0232(7) Uani 1 1 d . . . . .
C5 C 0.6501(3) 0.50857(19) 0.6953(2) 0.0261(8) Uani 1 1 d . . . . .
C6 C 0.7584(3) 0.60890(16) 0.4682(2) 0.0197(7) Uani 1 1 d . . . . .
C7 C 0.5944(3) 0.57936(19) 0.5577(2) 0.0261(8) Uani 1 1 d . . . . .
C8 C 0.6092(3) 0.52265(18) 0.4241(2) 0.0217(7) Uani 1 1 d . . . . .
C9 C 0.7967(3) 0.44680(18) 0.3706(2) 0.0239(7) Uani 1 1 d . . . . .
C10 C 0.9527(3) 0.41284(16) 0.45238(19) 0.0196(7) Uani 1 1 d . . . . .
C11 C 0.7530(2) 0.36847(18) 0.48882(19) 0.0196(7) Uani 1 1 d . . . . .
C12 C 0.9342(3) 0.55060(18) 0.4361(2) 0.0257(8) Uani 1 1 d . . . . .
C13 C 0.9357(3) 0.63487(18) 0.5465(2) 0.0238(7) Uani 1 1 d . . . . .
C14 C 0.5859(3) 0.43014(17) 0.54205(19) 0.0214(7) Uani 1 1 d . . . . .
C15 C 0.6946(3) 0.36130(16) 0.6405(2) 0.0202(7) Uani 1 1 d . . . . .
O2 O 1.1046(2) 0.51087(17) 0.5801(2) 0.0420(8) Uani 1 1 d . . . . .
O3 O 0.9356(2) 0.31847(12) 0.62656(17) 0.0298(6) Uani 1 1 d . . . . .
O4 O 0.7782(3) 0.66841(13) 0.68257(17) 0.0367(7) Uani 1 1 d . . . . .
O5 O 0.5813(2) 0.49700(17) 0.73285(19) 0.0440(8) Uani 1 1 d . . . . .
O6 O 0.7405(2) 0.65380(13) 0.42968(16) 0.0321(6) Uani 1 1 d . . . . .
O7 O 0.5333(2) 0.61055(17) 0.58726(17) 0.0425(8) Uani 1 1 d . . . . .
O8 O 0.5589(2) 0.51598(18) 0.37128(17) 0.0404(7) Uani 1 1 d . . . . .
O9 O 0.7730(3) 0.4424(2) 0.30842(17) 0.0504(9) Uani 1 1 d . . . . .
O10 O 1.03172(19) 0.39040(13) 0.44044(15) 0.0272(6) Uani 1 1 d . . . . .
O11 O 0.7430(2) 0.31744(12) 0.45950(15) 0.0262(5) Uani 1 1 d . . . . .
O12 O 0.9852(2) 0.55486(14) 0.38303(17) 0.0351(7) Uani 1 1 d . . . . .
O13 O 0.9841(3) 0.67988(15) 0.5615(2) 0.0477(9) Uani 1 1 d . . . . .
O14 O 0.5011(2) 0.42403(13) 0.52719(16) 0.0290(6) Uani 1 1 d . . . . .
O15 O 0.6817(2) 0.32406(14) 0.68811(16) 0.0339(6) Uani 1 1 d . . . . .
S1 S 0.87144(7) 0.48796(4) 0.71864(5) 0.01983(16) Uani 1 1 d . . . . .
C21 C 0.9612(3) 0.5497(2) 0.7480(2) 0.0338(9) Uani 1 1 d . . . . .
H21A H 0.9463 0.5628 0.7995 0.051 Uiso 1 1 calc R U . . .
H21B H 1.0299 0.5321 0.7453 0.051 Uiso 1 1 calc R U . . .
H21C H 0.9557 0.5873 0.7149 0.051 Uiso 1 1 calc R U . . .
N1 N 0.7782(2) 0.85262(14) 0.43520(17) 0.0204(6) Uani 1 1 d . . . . .
C101 C 0.8901(3) 0.8699(2) 0.4399(3) 0.0357(9) Uani 1 1 d . . . . .
H10A H 0.9032 0.8904 0.4890 0.043 Uiso 1 1 calc R U . . .
H10B H 0.9055 0.9023 0.4008 0.043 Uiso 1 1 calc R U . . .
C102 C 0.9622(4) 0.8122(3) 0.4307(3) 0.0435(11) Uani 1 1 d . . . . .
H10C H 1.0322 0.8273 0.4344 0.065 Uiso 1 1 calc R U . . .
H10D H 0.9490 0.7803 0.4701 0.065 Uiso 1 1 calc R U . . .
H10E H 0.9514 0.7921 0.3816 0.065 Uiso 1 1 calc R U . . .
C103 C 0.7521(4) 0.7965(2) 0.4862(3) 0.0412(11) Uani 1 1 d . . . . .
H10F H 0.6783 0.7889 0.4834 0.049 Uiso 1 1 calc R U . . .
H10G H 0.7859 0.7571 0.4668 0.049 Uiso 1 1 calc R U . . .
C104 C 0.7807(5) 0.8048(3) 0.5666(3) 0.0598(15) Uani 1 1 d . . . . .
H10H H 0.7608 0.7662 0.5949 0.090 Uiso 1 1 calc R U . . .
H10I H 0.8540 0.8109 0.5705 0.090 Uiso 1 1 calc R U . . .
H10J H 0.7461 0.8428 0.5871 0.090 Uiso 1 1 calc R U . . .
C105 C 0.7178(3) 0.91113(19) 0.4603(2) 0.0293(8) Uani 1 1 d . . . . .
H10K H 0.6451 0.9000 0.4577 0.035 Uiso 1 1 calc R U . . .
H10L H 0.7341 0.9198 0.5134 0.035 Uiso 1 1 calc R U . . .
C106 C 0.7344(4) 0.9724(2) 0.4168(3) 0.0436(11) Uani 1 1 d . . . . .
H10M H 0.6919 1.0069 0.4375 0.065 Uiso 1 1 calc R U . . .
H10N H 0.8056 0.9850 0.4201 0.065 Uiso 1 1 calc R U . . .
H10O H 0.7163 0.9652 0.3643 0.065 Uiso 1 1 calc R U . . .
C107 C 0.7542(3) 0.8365(2) 0.3545(2) 0.0375(10) Uani 1 1 d . . . . .
H10P H 0.7713 0.8747 0.3234 0.045 Uiso 1 1 calc R U . . .
H10Q H 0.7989 0.8006 0.3386 0.045 Uiso 1 1 calc R U . . .
C108 C 0.6478(4) 0.8177(3) 0.3380(3) 0.0488(13) Uani 1 1 d . . . . .
H10R H 0.6408 0.8084 0.2845 0.073 Uiso 1 1 calc R U . . .
H10S H 0.6302 0.7790 0.3670 0.073 Uiso 1 1 calc R U . . .
H10T H 0.6024 0.8533 0.3517 0.073 Uiso 1 1 calc R U . . .
N2 N 0.4417(2) 0.29369(14) 0.33450(17) 0.0228(6) Uani 1 1 d . . . . .
C201 C 0.4775(3) 0.3373(2) 0.2717(2) 0.0347(9) Uani 1 1 d . . . . .
H20A H 0.4741 0.3828 0.2890 0.042 Uiso 1 1 calc R U . . .
H20B H 0.4304 0.3328 0.2290 0.042 Uiso 1 1 calc R U . . .
C202 C 0.5838(4) 0.3237(3) 0.2444(3) 0.0577(15) Uani 1 1 d . . . . .
H20C H 0.6008 0.3539 0.2040 0.087 Uiso 1 1 calc R U . . .
H20D H 0.6316 0.3292 0.2858 0.087 Uiso 1 1 calc R U . . .
H20E H 0.5877 0.2792 0.2257 0.087 Uiso 1 1 calc R U . . .
C203 C 0.4469(3) 0.2226(2) 0.3129(2) 0.0346(9) Uani 1 1 d . . . . .
H20F H 0.5189 0.2098 0.3096 0.042 Uiso 1 1 calc R U . . .
H20G H 0.4157 0.1967 0.3533 0.042 Uiso 1 1 calc R U . . .
C204 C 0.3956(4) 0.2056(2) 0.2399(3) 0.0443(12) Uani 1 1 d . . . . .
H20H H 0.4027 0.1591 0.2304 0.066 Uiso 1 1 calc R U . . .
H20I H 0.3238 0.2168 0.2429 0.066 Uiso 1 1 calc R U . . .
H20J H 0.4272 0.2299 0.1990 0.066 Uiso 1 1 calc R U . . .
C205 C 0.3316(3) 0.30850(19) 0.3512(2) 0.0272(8) Uani 1 1 d . . . . .
H20K H 0.2916 0.3009 0.3052 0.033 Uiso 1 1 calc R U . . .
H20L H 0.3073 0.2777 0.3896 0.033 Uiso 1 1 calc R U . . .
C206 C 0.3112(4) 0.3769(2) 0.3783(3) 0.0395(10) Uani 1 1 d . . . . .
H20M H 0.2387 0.3822 0.3876 0.059 Uiso 1 1 calc R U . . .
H20N H 0.3487 0.3847 0.4246 0.059 Uiso 1 1 calc R U . . .
H20O H 0.3330 0.4079 0.3400 0.059 Uiso 1 1 calc R U . . .
C207 C 0.5079(3) 0.3054(2) 0.4025(2) 0.0315(9) Uani 1 1 d . . . . .
H20P H 0.5770 0.2899 0.3910 0.038 Uiso 1 1 calc R U . . .
H20Q H 0.5120 0.3527 0.4113 0.038 Uiso 1 1 calc R U . . .
C208 C 0.4730(4) 0.2733(2) 0.4740(2) 0.0363(10) Uani 1 1 d . . . . .
H20R H 0.5203 0.2836 0.5145 0.054 Uiso 1 1 calc R U . . .
H20S H 0.4055 0.2891 0.4871 0.054 Uiso 1 1 calc R U . . .
H20T H 0.4706 0.2262 0.4668 0.054 Uiso 1 1 calc R U . . .
N3 N 0.2738(2) 0.37710(15) 0.68277(17) 0.0200(6) Uani 1 1 d . U . . .
C301 C 0.3075(3) 0.4298(2) 0.6278(3) 0.0290(10) Uani 0.870(6) 1 d . U P A 1
H30A H 0.3687 0.4142 0.6014 0.035 Uiso 0.870(6) 1 calc R U P A 1
H30B H 0.2538 0.4353 0.5898 0.035 Uiso 0.870(6) 1 calc R U P A 1
C302 C 0.3310(7) 0.4961(3) 0.6614(5) 0.0390(15) Uani 0.870(6) 1 d . U P A 1
H30C H 0.3517 0.5259 0.6216 0.059 Uiso 0.870(6) 1 calc R U P A 1
H30D H 0.2705 0.5131 0.6863 0.059 Uiso 0.870(6) 1 calc R U P A 1
H30E H 0.3858 0.4919 0.6980 0.059 Uiso 0.870(6) 1 calc R U P A 1
C303 C 0.3451(4) 0.3731(3) 0.7479(3) 0.0316(11) Uani 0.870(6) 1 d . U P A 1
H30F H 0.3195 0.3402 0.7834 0.038 Uiso 0.870(6) 1 calc R U P A 1
H30G H 0.3452 0.4153 0.7741 0.038 Uiso 0.870(6) 1 calc R U P A 1
C304 C 0.4527(5) 0.3561(4) 0.7271(3) 0.0377(14) Uani 0.870(6) 1 d . U P A 1
H30H H 0.4943 0.3545 0.7724 0.057 Uiso 0.870(6) 1 calc R U P A 1
H30I H 0.4539 0.3138 0.7023 0.057 Uiso 0.870(6) 1 calc R U P A 1
H30J H 0.4796 0.3891 0.6930 0.057 Uiso 0.870(6) 1 calc R U P A 1
C305 C 0.1692(3) 0.3951(2) 0.7118(2) 0.0235(9) Uani 0.870(6) 1 d . U P A 1
H30K H 0.1751 0.4351 0.7421 0.028 Uiso 0.870(6) 1 calc R U P A 1
H30L H 0.1253 0.4052 0.6684 0.028 Uiso 0.870(6) 1 calc R U P A 1
C306 C 0.1182(6) 0.3439(4) 0.7585(3) 0.0299(13) Uani 0.870(6) 1 d . U P A 1
H30M H 0.0517 0.3595 0.7746 0.045 Uiso 0.870(6) 1 calc R U P A 1
H30N H 0.1098 0.3044 0.7287 0.045 Uiso 0.870(6) 1 calc R U P A 1
H30O H 0.1598 0.3344 0.8025 0.045 Uiso 0.870(6) 1 calc R U P A 1
C307 C 0.2726(3) 0.3138(2) 0.6411(3) 0.0290(10) Uani 0.870(6) 1 d . U P A 1
H30P H 0.2607 0.2787 0.6779 0.035 Uiso 0.870(6) 1 calc R U P A 1
H30Q H 0.3407 0.3069 0.6196 0.035 Uiso 0.870(6) 1 calc R U P A 1
C308 C 0.1961(10) 0.3066(3) 0.5790(7) 0.0331(17) Uani 0.870(6) 1 d . U P A 1
H30R H 0.2027 0.2636 0.5563 0.050 Uiso 0.870(6) 1 calc R U P A 1
H30S H 0.1278 0.3117 0.5995 0.050 Uiso 0.870(6) 1 calc R U P A 1
H30T H 0.2081 0.3399 0.5410 0.050 Uiso 0.870(6) 1 calc R U P A 1
C311 C 0.279(2) 0.4410(13) 0.7154(17) 0.024(6) Uani 0.130(6) 1 d . U P A 2
H31A H 0.3214 0.4413 0.7608 0.028 Uiso 0.130(6) 1 calc R U P A 2
H31B H 0.2104 0.4572 0.7282 0.028 Uiso 0.130(6) 1 calc R U P A 2
C312 C 0.326(6) 0.480(3) 0.653(4) 0.0390(15) Uani 0.130(6) 1 d . U P A 2
H31C H 0.3327 0.5252 0.6696 0.059 Uiso 0.130(6) 1 calc R U P A 2
H31D H 0.3923 0.4624 0.6414 0.059 Uiso 0.130(6) 1 calc R U P A 2
H31E H 0.2823 0.4782 0.6090 0.059 Uiso 0.130(6) 1 calc R U P A 2
C313 C 0.376(2) 0.3416(15) 0.6740(18) 0.029(6) Uani 0.130(6) 1 d . U P A 2
H31F H 0.4117 0.3589 0.6297 0.035 Uiso 0.130(6) 1 calc R U P A 2
H31G H 0.3631 0.2950 0.6652 0.035 Uiso 0.130(6) 1 calc R U P A 2
C314 C 0.452(4) 0.350(3) 0.752(3) 0.0377(14) Uani 0.130(6) 1 d . U P A 2
H31H H 0.5158 0.3269 0.7437 0.057 Uiso 0.130(6) 1 calc R U P A 2
H31I H 0.4662 0.3962 0.7602 0.057 Uiso 0.130(6) 1 calc R U P A 2
H31J H 0.4176 0.3322 0.7956 0.057 Uiso 0.130(6) 1 calc R U P A 2
C315 C 0.218(2) 0.3306(15) 0.7445(16) 0.026(6) Uani 0.130(6) 1 d . U P A 2
H31K H 0.2063 0.2882 0.7203 0.031 Uiso 0.130(6) 1 calc R U P A 2
H31L H 0.2666 0.3233 0.7856 0.031 Uiso 0.130(6) 1 calc R U P A 2
C316 C 0.130(5) 0.348(4) 0.776(3) 0.0299(13) Uani 0.130(6) 1 d . U P A 2
H31M H 0.1084 0.3143 0.8115 0.045 Uiso 0.130(6) 1 calc R U P A 2
H31N H 0.1390 0.3890 0.8034 0.045 Uiso 0.130(6) 1 calc R U P A 2
H31O H 0.0783 0.3536 0.7377 0.045 Uiso 0.130(6) 1 calc R U P A 2
C317 C 0.218(3) 0.3712(16) 0.6111(18) 0.036(7) Uani 0.130(6) 1 d . U P A 2
H31P H 0.1544 0.3950 0.6191 0.043 Uiso 0.130(6) 1 calc R U P A 2
H31Q H 0.2578 0.3974 0.5750 0.043 Uiso 0.130(6) 1 calc R U P A 2
C318 C 0.194(9) 0.321(3) 0.576(6) 0.0331(17) Uani 0.130(6) 1 d . U P A 2
H31R H 0.1578 0.3336 0.5303 0.050 Uiso 0.130(6) 1 calc R U P A 2
H31S H 0.2549 0.2969 0.5627 0.050 Uiso 0.130(6) 1 calc R U P A 2
H31T H 0.1501 0.2945 0.6074 0.050 Uiso 0.130(6) 1 calc R U P A 2
 
loop_
 _atom_site_aniso_label
 _atom_site_aniso_U_11
 _atom_site_aniso_U_22
 _atom_site_aniso_U_33
 _atom_site_aniso_U_23
 _atom_site_aniso_U_13
 _atom_site_aniso_U_12
Fe1 0.0121(2) 0.0152(2) 0.0142(2) 0.00226(16) -0.00237(17) -0.00027(17)
Fe2 0.0156(2) 0.0176(2) 0.0115(2) -0.00283(17) 0.00023(17) -0.00002(17)
Fe3 0.0149(2) 0.0234(2) 0.0140(2) -0.00334(18) -0.00356(18) 0.00595(18)
Fe4 0.0155(2) 0.0211(2) 0.0113(2) -0.00198(17) 0.00043(17) 0.00380(17)
Fe5 0.0163(2) 0.0164(2) 0.01306(19) 0.00112(17) -0.00017(17) -0.00576(18)
Fe6 0.0207(2) 0.0149(2) 0.0146(2) 0.00183(17) -0.00262(19) -0.00591(18)
C1 0.0149(14) 0.0119(14) 0.0104(13) 0.0009(10) 0.0001(11) -0.0007(11)
C2 0.0195(17) 0.0242(17) 0.0256(18) 0.0096(14) -0.0018(13) -0.0013(13)
C3 0.0136(15) 0.0258(18) 0.0195(16) 0.0008(13) -0.0021(12) 0.0009(13)
C4 0.0252(18) 0.0277(19) 0.0167(16) 0.0026(13) 0.0035(13) -0.0009(14)
C5 0.0249(18) 0.0286(19) 0.0248(18) -0.0060(14) -0.0016(14) -0.0078(15)
C6 0.0231(16) 0.0162(16) 0.0197(16) 0.0001(13) -0.0029(13) -0.0009(12)
C7 0.0230(18) 0.033(2) 0.0221(18) -0.0009(15) -0.0029(14) 0.0081(15)
C8 0.0169(16) 0.0269(17) 0.0213(17) 0.0006(14) 0.0007(13) 0.0013(13)
C9 0.0225(18) 0.0284(19) 0.0208(18) 0.0009(14) 0.0021(14) 0.0015(14)
C10 0.0219(17) 0.0184(15) 0.0185(15) 0.0013(12) 0.0027(13) -0.0022(13)
C11 0.0152(15) 0.0263(18) 0.0173(15) -0.0028(13) -0.0019(12) -0.0001(13)
C12 0.032(2) 0.0223(18) 0.0223(17) 0.0045(14) -0.0012(15) 0.0052(15)
C13 0.0248(18) 0.0227(17) 0.0239(17) 0.0003(13) -0.0027(14) -0.0022(14)
C14 0.0219(18) 0.0244(17) 0.0178(15) -0.0037(13) 0.0032(13) -0.0005(14)
C15 0.0173(15) 0.0217(16) 0.0216(16) -0.0009(14) 0.0009(13) 0.0008(13)
O2 0.0147(13) 0.0518(19) 0.059(2) 0.0286(16) -0.0046(13) -0.0079(12)
O3 0.0282(14) 0.0177(12) 0.0435(17) 0.0027(11) -0.0042(12) 0.0042(10)
O4 0.060(2) 0.0183(13) 0.0314(15) -0.0078(11) 0.0135(14) -0.0038(13)
O5 0.0350(16) 0.056(2) 0.0410(17) -0.0133(15) 0.0194(14) -0.0191(15)
O6 0.0499(18) 0.0186(13) 0.0280(14) 0.0066(11) -0.0092(13) -0.0008(12)
O7 0.0360(16) 0.060(2) 0.0316(16) -0.0111(14) -0.0014(13) 0.0296(15)
O8 0.0336(16) 0.064(2) 0.0234(14) -0.0006(14) -0.0151(13) 0.0031(15)
O9 0.050(2) 0.084(3) 0.0173(15) -0.0053(15) -0.0074(14) 0.0062(18)
O10 0.0196(13) 0.0298(14) 0.0322(14) -0.0018(11) 0.0054(11) 0.0068(11)
O11 0.0306(14) 0.0207(13) 0.0272(13) -0.0057(11) 0.0021(11) -0.0069(10)
O12 0.0458(18) 0.0319(15) 0.0277(15) 0.0036(12) 0.0135(13) -0.0078(13)
O13 0.057(2) 0.0300(16) 0.056(2) -0.0008(14) -0.0157(17) -0.0233(15)
O14 0.0164(12) 0.0398(15) 0.0309(14) -0.0014(12) 0.0019(10) -0.0084(11)
O15 0.0411(17) 0.0326(15) 0.0281(14) 0.0128(12) 0.0070(12) 0.0023(13)
S1 0.0245(4) 0.0216(4) 0.0134(3) 0.0017(3) -0.0045(3) -0.0028(3)
C21 0.036(2) 0.034(2) 0.031(2) -0.0050(16) -0.0158(18) -0.0066(17)
N1 0.0206(15) 0.0181(14) 0.0224(14) -0.0031(11) 0.0014(11) -0.0012(11)
C101 0.029(2) 0.041(2) 0.037(2) -0.0062(18) -0.0032(17) -0.0042(18)
C102 0.033(2) 0.053(3) 0.044(3) -0.006(2) -0.002(2) 0.008(2)
C103 0.048(3) 0.026(2) 0.049(3) 0.0066(19) 0.010(2) -0.0013(19)
C104 0.081(4) 0.057(3) 0.041(3) 0.023(3) 0.011(3) 0.013(3)
C105 0.034(2) 0.0258(19) 0.0283(19) -0.0053(15) -0.0014(16) 0.0030(15)
C106 0.051(3) 0.030(2) 0.050(3) 0.009(2) 0.000(2) 0.004(2)
C107 0.037(2) 0.049(3) 0.027(2) -0.0121(18) -0.0037(17) -0.002(2)
C108 0.036(3) 0.064(3) 0.047(3) -0.025(2) -0.011(2) -0.002(2)
N2 0.0259(16) 0.0211(14) 0.0213(14) 0.0013(11) -0.0013(12) 0.0035(12)
C201 0.037(2) 0.041(2) 0.0262(19) 0.0120(17) 0.0014(17) 0.0024(19)
C202 0.043(3) 0.085(4) 0.045(3) 0.010(3) 0.013(2) 0.000(3)
C203 0.044(2) 0.026(2) 0.033(2) -0.0064(16) -0.0094(18) 0.0143(17)
C204 0.061(3) 0.037(2) 0.035(2) -0.0145(19) -0.009(2) 0.014(2)
C205 0.0259(19) 0.030(2) 0.0252(18) 0.0040(15) -0.0005(14) 0.0051(15)
C206 0.049(3) 0.034(2) 0.036(2) -0.0002(18) 0.007(2) 0.020(2)
C207 0.031(2) 0.036(2) 0.0271(19) 0.0023(16) -0.0095(16) -0.0004(17)
C208 0.055(3) 0.030(2) 0.0239(19) 0.0040(16) -0.0127(18) 0.0012(19)
N3 0.0145(13) 0.0262(15) 0.0192(14) -0.0019(12) 0.0030(11) 0.0022(11)
C301 0.026(2) 0.031(2) 0.030(2) 0.0077(18) 0.0108(18) 0.0031(18)
C302 0.037(3) 0.021(4) 0.058(4) -0.002(3) 0.001(2) -0.013(3)
C303 0.025(2) 0.043(3) 0.027(2) 0.0011(19) -0.0067(18) -0.0020(19)
C304 0.021(2) 0.055(3) 0.037(4) 0.008(3) -0.006(3) 0.000(2)
C305 0.0145(18) 0.029(2) 0.027(2) -0.0049(17) 0.0079(15) 0.0005(15)
C306 0.025(3) 0.047(3) 0.018(3) -0.005(3) 0.002(2) -0.011(2)
C307 0.030(2) 0.028(2) 0.029(2) -0.0080(19) 0.0030(19) 0.0056(18)
C308 0.036(2) 0.036(5) 0.027(2) -0.009(4) 0.0014(18) -0.002(4)
C311 0.022(10) 0.021(10) 0.027(10) -0.008(8) 0.004(8) 0.006(8)
C312 0.037(3) 0.021(4) 0.058(4) -0.002(3) 0.001(2) -0.013(3)
C313 0.020(10) 0.031(11) 0.036(11) -0.003(9) 0.011(9) 0.010(9)
C314 0.021(2) 0.055(3) 0.037(4) 0.008(3) -0.006(3) 0.000(2)
C315 0.024(13) 0.036(14) 0.018(12) 0.009(10) 0.000(10) -0.010(11)
C316 0.025(3) 0.047(3) 0.018(3) -0.005(3) 0.002(2) -0.011(2)
C317 0.051(16) 0.030(14) 0.026(13) -0.002(11) -0.017(12) 0.007(13)
C318 0.036(2) 0.036(5) 0.027(2) -0.009(4) 0.0014(18) -0.002(4)
 
_geom_special_details
;
 All esds (except the esd in the dihedral angle between two l.s. planes)
 are estimated using the full covariance matrix.  The cell esds are taken
 into account individually in the estimation of esds in distances, angles
 and torsion angles; correlations between esds in cell parameters are only
 used when they are defined by crystal symmetry.  An approximate (isotropic)
 treatment of cell esds is used for estimating esds involving l.s. planes.
;
 
loop_
 _geom_bond_atom_site_label_1
 _geom_bond_atom_site_label_2
 _geom_bond_distance
 _geom_bond_site_symmetry_2
 _geom_bond_publ_flag
Fe1 C2 1.762(4) . ?
Fe1 C3 1.771(4) . ?
Fe1 C1 1.874(3) . ?
Fe1 S1 2.2016(10) . ?
Fe1 Fe2 2.5621(6) . ?
Fe1 Fe4 2.6476(6) . ?
Fe1 Fe5 2.6911(7) . ?
Fe1 Fe6 2.7417(6) . ?
Fe2 C4 1.766(4) . ?
Fe2 C5 1.767(4) . ?
Fe2 C1 1.881(3) . ?
Fe2 S1 2.2130(9) . ?
Fe2 Fe3 2.6648(6) . ?
Fe2 Fe5 2.7145(6) . ?
Fe2 Fe6 2.7346(7) . ?
Fe3 C8 1.752(4) . ?
Fe3 C7 1.759(4) . ?
Fe3 C1 1.881(3) . ?
Fe3 C6 1.987(3) . ?
Fe3 Fe6 2.5574(7) . ?
Fe3 Fe5 2.6410(7) . ?
Fe3 Fe4 2.7656(7) . ?
Fe4 C9 1.745(4) . ?
Fe4 C10 1.753(4) . ?
Fe4 C1 1.890(3) . ?
Fe4 C11 2.034(4) . ?
Fe4 Fe5 2.5651(7) . ?
Fe4 Fe6 2.6398(7) . ?
Fe5 C15 1.757(4) . ?
Fe5 C14 1.766(4) . ?
Fe5 C1 1.873(3) . ?
Fe5 C11 1.887(3) . ?
Fe6 C13 1.759(4) . ?
Fe6 C12 1.768(4) . ?
Fe6 C1 1.886(3) . ?
Fe6 C6 1.910(3) . ?
C2 O2 1.164(5) . ?
C3 O3 1.159(4) . ?
C4 O4 1.153(5) . ?
C5 O5 1.157(5) . ?
C6 O6 1.179(4) . ?
C7 O7 1.160(5) . ?
C8 O8 1.163(5) . ?
C9 O9 1.158(5) . ?
C10 O10 1.163(4) . ?
C11 O11 1.184(4) . ?
C12 O12 1.167(5) . ?
C13 O13 1.160(5) . ?
C14 O14 1.160(5) . ?
C15 O15 1.159(5) . ?
S1 C21 1.819(4) . ?
C21 H21A 0.9800 . ?
C21 H21B 0.9800 . ?
C21 H21C 0.9800 . ?
N1 C103 1.514(5) . ?
N1 C107 1.514(5) . ?
N1 C105 1.516(5) . ?
N1 C101 1.525(5) . ?
C101 C102 1.535(6) . ?
C101 H10A 0.9900 . ?
C101 H10B 0.9900 . ?
C102 H10C 0.9800 . ?
C102 H10D 0.9800 . ?
C102 H10E 0.9800 . ?
C103 C104 1.497(8) . ?
C103 H10F 0.9900 . ?
C103 H10G 0.9900 . ?
C104 H10H 0.9800 . ?
C104 H10I 0.9800 . ?
C104 H10J 0.9800 . ?
C105 C106 1.500(6) . ?
C105 H10K 0.9900 . ?
C105 H10L 0.9900 . ?
C106 H10M 0.9800 . ?
C106 H10N 0.9800 . ?
C106 H10O 0.9800 . ?
C107 C108 1.491(6) . ?
C107 H10P 0.9900 . ?
C107 H10Q 0.9900 . ?
C108 H10R 0.9800 . ?
C108 H10S 0.9800 . ?
C108 H10T 0.9800 . ?
N2 C201 1.515(5) . ?
N2 C207 1.518(5) . ?
N2 C205 1.518(5) . ?
N2 C203 1.519(5) . ?
C201 C202 1.515(7) . ?
C201 H20A 0.9900 . ?
C201 H20B 0.9900 . ?
C202 H20C 0.9800 . ?
C202 H20D 0.9800 . ?
C202 H20E 0.9800 . ?
C203 C204 1.513(6) . ?
C203 H20F 0.9900 . ?
C203 H20G 0.9900 . ?
C204 H20H 0.9800 . ?
C204 H20I 0.9800 . ?
C204 H20J 0.9800 . ?
C205 C206 1.517(6) . ?
C205 H20K 0.9900 . ?
C205 H20L 0.9900 . ?
C206 H20M 0.9800 . ?
C206 H20N 0.9800 . ?
C206 H20O 0.9800 . ?
C207 C208 1.512(6) . ?
C207 H20P 0.9900 . ?
C207 H20Q 0.9900 . ?
C208 H20R 0.9800 . ?
C208 H20S 0.9800 . ?
C208 H20T 0.9800 . ?
N3 C311 1.44(3) . ?
N3 C317 1.48(3) . ?
N3 C303 1.500(5) . ?
N3 C307 1.504(5) . ?
N3 C305 1.525(4) . ?
N3 C301 1.532(5) . ?
N3 C313 1.55(3) . ?
N3 C315 1.64(3) . ?
C301 C302 1.528(7) . ?
C301 H30A 0.9900 . ?
C301 H30B 0.9900 . ?
C302 H30C 0.9800 . ?
C302 H30D 0.9800 . ?
C302 H30E 0.9800 . ?
C303 C304 1.512(8) . ?
C303 H30F 0.9900 . ?
C303 H30G 0.9900 . ?
C304 H30H 0.9800 . ?
C304 H30I 0.9800 . ?
C304 H30J 0.9800 . ?
C305 C306 1.508(9) . ?
C305 H30K 0.9900 . ?
C305 H30L 0.9900 . ?
C306 H30M 0.9800 . ?
C306 H30N 0.9800 . ?
C306 H30O 0.9800 . ?
C307 C308 1.510(15) . ?
C307 H30P 0.9900 . ?
C307 H30Q 0.9900 . ?
C308 H30R 0.9800 . ?
C308 H30S 0.9800 . ?
C308 H30T 0.9800 . ?
C311 C312 1.51(8) . ?
C311 H31A 0.9900 . ?
C311 H31B 0.9900 . ?
C312 H31C 0.9800 . ?
C312 H31D 0.9800 . ?
C312 H31E 0.9800 . ?
C313 C314 1.73(6) . ?
C313 H31F 0.9900 . ?
C313 H31G 0.9900 . ?
C314 H31H 0.9800 . ?
C314 H31I 0.9800 . ?
C314 H31J 0.9800 . ?
C315 C316 1.34(7) . ?
C315 H31K 0.9900 . ?
C315 H31L 0.9900 . ?
C316 H31M 0.9800 . ?
C316 H31N 0.9800 . ?
C316 H31O 0.9800 . ?
C317 C318 1.25(10) . ?
C317 H31P 0.9900 . ?
C317 H31Q 0.9900 . ?
C318 H31R 0.9800 . ?
C318 H31S 0.9800 . ?
C318 H31T 0.9800 . ?
 
loop_
 _geom_angle_atom_site_label_1
 _geom_angle_atom_site_label_2
 _geom_angle_atom_site_label_3
 _geom_angle
 _geom_angle_site_symmetry_1
 _geom_angle_site_symmetry_3
 _geom_angle_publ_flag
C2 Fe1 C3 106.95(16) . . ?
C2 Fe1 C1 117.25(15) . . ?
C3 Fe1 C1 124.76(15) . . ?
C2 Fe1 S1 101.57(12) . . ?
C3 Fe1 S1 100.18(11) . . ?
C1 Fe1 S1 101.58(10) . . ?
C2 Fe1 Fe2 118.07(12) . . ?
C3 Fe1 Fe2 131.21(11) . . ?
C1 Fe1 Fe2 47.08(10) . . ?
S1 Fe1 Fe2 54.73(3) . . ?
C2 Fe1 Fe4 100.53(12) . . ?
C3 Fe1 Fe4 96.99(11) . . ?
C1 Fe1 Fe4 45.54(9) . . ?
S1 Fe1 Fe4 146.56(3) . . ?
Fe2 Fe1 Fe4 92.60(2) . . ?
C2 Fe1 Fe5 157.15(11) . . ?
C3 Fe1 Fe5 83.59(11) . . ?
C1 Fe1 Fe5 44.08(10) . . ?
S1 Fe1 Fe5 96.24(3) . . ?
Fe2 Fe1 Fe5 62.170(18) . . ?
Fe4 Fe1 Fe5 57.427(17) . . ?
C2 Fe1 Fe6 74.59(11) . . ?
C3 Fe1 Fe6 154.83(11) . . ?
C1 Fe1 Fe6 43.36(10) . . ?
S1 Fe1 Fe6 104.11(3) . . ?
Fe2 Fe1 Fe6 61.966(18) . . ?
Fe4 Fe1 Fe6 58.627(17) . . ?
Fe5 Fe1 Fe6 87.315(19) . . ?
C4 Fe2 C5 103.41(17) . . ?
C4 Fe2 C1 125.34(15) . . ?
C5 Fe2 C1 122.69(16) . . ?
C4 Fe2 S1 101.09(12) . . ?
C5 Fe2 S1 96.70(13) . . ?
C1 Fe2 S1 100.95(10) . . ?
C4 Fe2 Fe1 124.51(12) . . ?
C5 Fe2 Fe1 126.01(14) . . ?
C1 Fe2 Fe1 46.87(10) . . ?
S1 Fe2 Fe1 54.32(3) . . ?
C4 Fe2 Fe3 103.53(12) . . ?
C5 Fe2 Fe3 100.45(12) . . ?
C1 Fe2 Fe3 44.90(10) . . ?
S1 Fe2 Fe3 145.64(3) . . ?
Fe1 Fe2 Fe3 91.76(2) . . ?
C4 Fe2 Fe5 162.32(12) . . ?
C5 Fe2 Fe5 81.00(12) . . ?
C1 Fe2 Fe5 43.57(10) . . ?
S1 Fe2 Fe5 95.30(3) . . ?
Fe1 Fe2 Fe5 61.248(18) . . ?
Fe3 Fe2 Fe5 58.797(17) . . ?
C4 Fe2 Fe6 82.67(11) . . ?
C5 Fe2 Fe6 156.91(13) . . ?
C1 Fe2 Fe6 43.53(10) . . ?
S1 Fe2 Fe6 104.02(3) . . ?
Fe1 Fe2 Fe6 62.245(17) . . ?
Fe3 Fe2 Fe6 56.523(17) . . ?
Fe5 Fe2 Fe6 86.992(19) . . ?
C8 Fe3 C7 98.92(17) . . ?
C8 Fe3 C1 137.37(15) . . ?
C7 Fe3 C1 121.10(15) . . ?
C8 Fe3 C6 95.55(16) . . ?
C7 Fe3 C6 94.90(17) . . ?
C1 Fe3 C6 95.02(14) . . ?
C8 Fe3 Fe6 129.21(12) . . ?
C7 Fe3 Fe6 115.32(13) . . ?
C1 Fe3 Fe6 47.33(10) . . ?
C6 Fe3 Fe6 47.71(10) . . ?
C8 Fe3 Fe5 110.15(12) . . ?
C7 Fe3 Fe5 110.49(13) . . ?
C1 Fe3 Fe5 45.16(10) . . ?
C6 Fe3 Fe5 139.65(10) . . ?
Fe6 Fe3 Fe5 92.35(2) . . ?
C8 Fe3 Fe2 166.94(12) . . ?
C7 Fe3 Fe2 76.30(12) . . ?
C1 Fe3 Fe2 44.89(9) . . ?
C6 Fe3 Fe2 96.96(10) . . ?
Fe6 Fe3 Fe2 63.117(18) . . ?
Fe5 Fe3 Fe2 61.541(18) . . ?
C8 Fe3 Fe4 95.61(12) . . ?
C7 Fe3 Fe4 163.51(12) . . ?
C1 Fe3 Fe4 42.95(9) . . ?
C6 Fe3 Fe4 91.38(10) . . ?
Fe6 Fe3 Fe4 59.308(18) . . ?
Fe5 Fe3 Fe4 56.591(17) . . ?
Fe2 Fe3 Fe4 87.824(19) . . ?
C9 Fe4 C10 97.28(17) . . ?
C9 Fe4 C1 136.49(16) . . ?
C10 Fe4 C1 124.46(15) . . ?
C9 Fe4 C11 91.91(16) . . ?
C10 Fe4 C11 98.36(15) . . ?
C1 Fe4 C11 93.36(14) . . ?
C9 Fe4 Fe5 121.77(12) . . ?
C10 Fe4 Fe5 123.24(11) . . ?
C1 Fe4 Fe5 46.75(10) . . ?
C11 Fe4 Fe5 46.69(10) . . ?
C9 Fe4 Fe6 115.57(13) . . ?
C10 Fe4 Fe6 107.09(11) . . ?
C1 Fe4 Fe6 45.59(9) . . ?
C11 Fe4 Fe6 138.89(10) . . ?
Fe5 Fe4 Fe6 92.20(2) . . ?
C9 Fe4 Fe1 176.03(13) . . ?
C10 Fe4 Fe1 80.36(11) . . ?
C1 Fe4 Fe1 45.06(10) . . ?
C11 Fe4 Fe1 91.60(10) . . ?
Fe5 Fe4 Fe1 62.139(17) . . ?
Fe6 Fe4 Fe1 62.468(17) . . ?
C9 Fe4 Fe3 93.86(12) . . ?
C10 Fe4 Fe3 163.13(11) . . ?
C1 Fe4 Fe3 42.70(10) . . ?
C11 Fe4 Fe3 93.87(10) . . ?
Fe5 Fe4 Fe3 59.253(18) . . ?
Fe6 Fe4 Fe3 56.415(18) . . ?
Fe1 Fe4 Fe3 87.758(19) . . ?
C15 Fe5 C14 99.11(16) . . ?
C15 Fe5 C1 139.62(15) . . ?
C14 Fe5 C1 112.83(15) . . ?
C15 Fe5 C11 101.52(16) . . ?
C14 Fe5 C11 96.33(15) . . ?
C1 Fe5 C11 98.89(14) . . ?
C15 Fe5 Fe4 140.86(11) . . ?
C14 Fe5 Fe4 110.63(12) . . ?
C1 Fe5 Fe4 47.29(9) . . ?
C11 Fe5 Fe4 51.68(11) . . ?
C15 Fe5 Fe3 154.35(11) . . ?
C14 Fe5 Fe3 67.47(12) . . ?
C1 Fe5 Fe3 45.42(10) . . ?
C11 Fe5 Fe3 101.64(11) . . ?
Fe4 Fe5 Fe3 64.157(18) . . ?
C15 Fe5 Fe1 99.89(11) . . ?
C14 Fe5 Fe1 156.28(12) . . ?
C1 Fe5 Fe1 44.11(10) . . ?
C11 Fe5 Fe1 93.66(10) . . ?
Fe4 Fe5 Fe1 60.434(18) . . ?
Fe3 Fe5 Fe1 89.470(19) . . ?
C15 Fe5 Fe2 106.06(12) . . ?
C14 Fe5 Fe2 104.30(12) . . ?
C1 Fe5 Fe2 43.79(9) . . ?
C11 Fe5 Fe2 142.09(11) . . ?
Fe4 Fe5 Fe2 90.99(2) . . ?
Fe3 Fe5 Fe2 59.662(17) . . ?
Fe1 Fe5 Fe2 56.583(17) . . ?
C13 Fe6 C12 96.48(18) . . ?
C13 Fe6 C1 146.12(15) . . ?
C12 Fe6 C1 112.08(16) . . ?
C13 Fe6 C6 98.63(16) . . ?
C12 Fe6 C6 93.54(16) . . ?
C1 Fe6 C6 97.43(14) . . ?
C13 Fe6 Fe3 138.01(13) . . ?
C12 Fe6 Fe3 111.01(13) . . ?
C1 Fe6 Fe3 47.16(10) . . ?
C6 Fe6 Fe3 50.30(10) . . ?
C13 Fe6 Fe4 157.51(13) . . ?
C12 Fe6 Fe4 66.50(13) . . ?
C1 Fe6 Fe4 45.70(9) . . ?
C6 Fe6 Fe4 97.08(10) . . ?
Fe3 Fe6 Fe4 64.276(18) . . ?
C13 Fe6 Fe2 105.04(12) . . ?
C12 Fe6 Fe2 154.46(12) . . ?
C1 Fe6 Fe2 43.37(9) . . ?
C6 Fe6 Fe2 96.62(11) . . ?
Fe3 Fe6 Fe2 60.360(18) . . ?
Fe4 Fe6 Fe2 88.980(19) . . ?
C13 Fe6 Fe1 114.74(12) . . ?
C12 Fe6 Fe1 102.75(12) . . ?
C1 Fe6 Fe1 43.02(10) . . ?
C6 Fe6 Fe1 140.41(10) . . ?
Fe3 Fe6 Fe1 90.11(2) . . ?
Fe4 Fe6 Fe1 58.904(17) . . ?
Fe2 Fe6 Fe1 55.789(16) . . ?
Fe5 C1 Fe1 91.81(13) . . ?
Fe5 C1 Fe2 92.64(14) . . ?
Fe1 C1 Fe2 86.06(13) . . ?
Fe5 C1 Fe3 89.42(14) . . ?
Fe1 C1 Fe3 176.12(19) . . ?
Fe2 C1 Fe3 90.21(14) . . ?
Fe5 C1 Fe6 172.35(18) . . ?
Fe1 C1 Fe6 93.62(14) . . ?
Fe2 C1 Fe6 93.10(14) . . ?
Fe3 C1 Fe6 85.51(13) . . ?
Fe5 C1 Fe4 85.96(13) . . ?
Fe1 C1 Fe4 89.41(14) . . ?
Fe2 C1 Fe4 175.21(19) . . ?
Fe3 C1 Fe4 94.35(14) . . ?
Fe6 C1 Fe4 88.72(13) . . ?
O2 C2 Fe1 174.0(3) . . ?
O3 C3 Fe1 179.5(3) . . ?
O4 C4 Fe2 176.6(3) . . ?
O5 C5 Fe2 175.0(3) . . ?
O6 C6 Fe6 142.4(3) . . ?
O6 C6 Fe3 135.5(3) . . ?
Fe6 C6 Fe3 81.99(13) . . ?
O7 C7 Fe3 174.9(3) . . ?
O8 C8 Fe3 177.9(3) . . ?
O9 C9 Fe4 177.1(4) . . ?
O10 C10 Fe4 175.9(3) . . ?
O11 C11 Fe5 144.5(3) . . ?
O11 C11 Fe4 133.9(3) . . ?
Fe5 C11 Fe4 81.62(14) . . ?
O12 C12 Fe6 164.6(3) . . ?
O13 C13 Fe6 176.9(4) . . ?
O14 C14 Fe5 166.5(3) . . ?
O15 C15 Fe5 177.9(3) . . ?
C21 S1 Fe1 110.46(15) . . ?
C21 S1 Fe2 109.43(14) . . ?
Fe1 S1 Fe2 70.95(3) . . ?
S1 C21 H21A 109.5 . . ?
S1 C21 H21B 109.5 . . ?
H21A C21 H21B 109.5 . . ?
S1 C21 H21C 109.5 . . ?
H21A C21 H21C 109.5 . . ?
H21B C21 H21C 109.5 . . ?
C103 N1 C107 111.0(3) . . ?
C103 N1 C105 108.2(3) . . ?
C107 N1 C105 110.3(3) . . ?
C103 N1 C101 111.5(3) . . ?
C107 N1 C101 107.9(3) . . ?
C105 N1 C101 108.0(3) . . ?
N1 C101 C102 114.6(4) . . ?
N1 C101 H10A 108.6 . . ?
C102 C101 H10A 108.6 . . ?
N1 C101 H10B 108.6 . . ?
C102 C101 H10B 108.6 . . ?
H10A C101 H10B 107.6 . . ?
C101 C102 H10C 109.5 . . ?
C101 C102 H10D 109.5 . . ?
H10C C102 H10D 109.5 . . ?
C101 C102 H10E 109.5 . . ?
H10C C102 H10E 109.5 . . ?
H10D C102 H10E 109.5 . . ?
C104 C103 N1 115.6(4) . . ?
C104 C103 H10F 108.4 . . ?
N1 C103 H10F 108.4 . . ?
C104 C103 H10G 108.4 . . ?
N1 C103 H10G 108.4 . . ?
H10F C103 H10G 107.4 . . ?
C103 C104 H10H 109.5 . . ?
C103 C104 H10I 109.5 . . ?
H10H C104 H10I 109.5 . . ?
C103 C104 H10J 109.5 . . ?
H10H C104 H10J 109.5 . . ?
H10I C104 H10J 109.5 . . ?
C106 C105 N1 116.2(4) . . ?
C106 C105 H10K 108.2 . . ?
N1 C105 H10K 108.2 . . ?
C106 C105 H10L 108.2 . . ?
N1 C105 H10L 108.2 . . ?
H10K C105 H10L 107.4 . . ?
C105 C106 H10M 109.5 . . ?
C105 C106 H10N 109.5 . . ?
H10M C106 H10N 109.5 . . ?
C105 C106 H10O 109.5 . . ?
H10M C106 H10O 109.5 . . ?
H10N C106 H10O 109.5 . . ?
C108 C107 N1 116.3(4) . . ?
C108 C107 H10P 108.2 . . ?
N1 C107 H10P 108.2 . . ?
C108 C107 H10Q 108.2 . . ?
N1 C107 H10Q 108.2 . . ?
H10P C107 H10Q 107.4 . . ?
C107 C108 H10R 109.5 . . ?
C107 C108 H10S 109.5 . . ?
H10R C108 H10S 109.5 . . ?
C107 C108 H10T 109.5 . . ?
H10R C108 H10T 109.5 . . ?
H10S C108 H10T 109.5 . . ?
C201 N2 C207 108.6(3) . . ?
C201 N2 C205 109.0(3) . . ?
C207 N2 C205 111.4(3) . . ?
C201 N2 C203 111.8(3) . . ?
C207 N2 C203 109.3(3) . . ?
C205 N2 C203 106.8(3) . . ?
N2 C201 C202 114.8(4) . . ?
N2 C201 H20A 108.6 . . ?
C202 C201 H20A 108.6 . . ?
N2 C201 H20B 108.6 . . ?
C202 C201 H20B 108.6 . . ?
H20A C201 H20B 107.5 . . ?
C201 C202 H20C 109.5 . . ?
C201 C202 H20D 109.5 . . ?
H20C C202 H20D 109.5 . . ?
C201 C202 H20E 109.5 . . ?
H20C C202 H20E 109.5 . . ?
H20D C202 H20E 109.5 . . ?
C204 C203 N2 115.0(3) . . ?
C204 C203 H20F 108.5 . . ?
N2 C203 H20F 108.5 . . ?
C204 C203 H20G 108.5 . . ?
N2 C203 H20G 108.5 . . ?
H20F C203 H20G 107.5 . . ?
C203 C204 H20H 109.5 . . ?
C203 C204 H20I 109.5 . . ?
H20H C204 H20I 109.5 . . ?
C203 C204 H20J 109.5 . . ?
H20H C204 H20J 109.5 . . ?
H20I C204 H20J 109.5 . . ?
C206 C205 N2 114.9(4) . . ?
C206 C205 H20K 108.5 . . ?
N2 C205 H20K 108.5 . . ?
C206 C205 H20L 108.5 . . ?
N2 C205 H20L 108.5 . . ?
H20K C205 H20L 107.5 . . ?
C205 C206 H20M 109.5 . . ?
C205 C206 H20N 109.5 . . ?
H20M C206 H20N 109.5 . . ?
C205 C206 H20O 109.5 . . ?
H20M C206 H20O 109.5 . . ?
H20N C206 H20O 109.5 . . ?
C208 C207 N2 115.5(3) . . ?
C208 C207 H20P 108.4 . . ?
N2 C207 H20P 108.4 . . ?
C208 C207 H20Q 108.4 . . ?
N2 C207 H20Q 108.4 . . ?
H20P C207 H20Q 107.5 . . ?
C207 C208 H20R 109.5 . . ?
C207 C208 H20S 109.5 . . ?
H20R C208 H20S 109.5 . . ?
C207 C208 H20T 109.5 . . ?
H20R C208 H20T 109.5 . . ?
H20S C208 H20T 109.5 . . ?
C311 N3 C317 116.5(17) . . ?
C303 N3 C307 110.1(3) . . ?
C303 N3 C305 108.7(3) . . ?
C307 N3 C305 111.8(3) . . ?
C303 N3 C301 110.7(3) . . ?
C307 N3 C301 107.6(3) . . ?
C305 N3 C301 108.0(3) . . ?
C311 N3 C313 115.9(17) . . ?
C317 N3 C313 107.8(19) . . ?
C311 N3 C315 106.4(16) . . ?
C317 N3 C315 108.1(18) . . ?
C313 N3 C315 100.8(16) . . ?
C302 C301 N3 116.3(5) . . ?
C302 C301 H30A 108.2 . . ?
N3 C301 H30A 108.2 . . ?
C302 C301 H30B 108.2 . . ?
N3 C301 H30B 108.2 . . ?
H30A C301 H30B 107.4 . . ?
C301 C302 H30C 109.5 . . ?
C301 C302 H30D 109.5 . . ?
H30C C302 H30D 109.5 . . ?
C301 C302 H30E 109.5 . . ?
H30C C302 H30E 109.5 . . ?
H30D C302 H30E 109.5 . . ?
N3 C303 C304 114.4(4) . . ?
N3 C303 H30F 108.6 . . ?
C304 C303 H30F 108.6 . . ?
N3 C303 H30G 108.6 . . ?
C304 C303 H30G 108.6 . . ?
H30F C303 H30G 107.6 . . ?
C303 C304 H30H 109.5 . . ?
C303 C304 H30I 109.5 . . ?
H30H C304 H30I 109.5 . . ?
C303 C304 H30J 109.5 . . ?
H30H C304 H30J 109.5 . . ?
H30I C304 H30J 109.5 . . ?
C306 C305 N3 115.0(4) . . ?
C306 C305 H30K 108.5 . . ?
N3 C305 H30K 108.5 . . ?
C306 C305 H30L 108.5 . . ?
N3 C305 H30L 108.5 . . ?
H30K C305 H30L 107.5 . . ?
C305 C306 H30M 109.5 . . ?
C305 C306 H30N 109.5 . . ?
H30M C306 H30N 109.5 . . ?
C305 C306 H30O 109.5 . . ?
H30M C306 H30O 109.5 . . ?
H30N C306 H30O 109.5 . . ?
N3 C307 C308 117.2(4) . . ?
N3 C307 H30P 108.0 . . ?
C308 C307 H30P 108.0 . . ?
N3 C307 H30Q 108.0 . . ?
C308 C307 H30Q 108.0 . . ?
H30P C307 H30Q 107.3 . . ?
C307 C308 H30R 109.5 . . ?
C307 C308 H30S 109.5 . . ?
H30R C308 H30S 109.5 . . ?
C307 C308 H30T 109.5 . . ?
H30R C308 H30T 109.5 . . ?
H30S C308 H30T 109.5 . . ?
N3 C311 C312 102(3) . . ?
N3 C311 H31A 111.3 . . ?
C312 C311 H31A 111.3 . . ?
N3 C311 H31B 111.3 . . ?
C312 C311 H31B 111.3 . . ?
H31A C311 H31B 109.2 . . ?
C311 C312 H31C 109.5 . . ?
C311 C312 H31D 109.5 . . ?
H31C C312 H31D 109.5 . . ?
C311 C312 H31E 109.5 . . ?
H31C C312 H31E 109.5 . . ?
H31D C312 H31E 109.5 . . ?
N3 C313 C314 112(3) . . ?
N3 C313 H31F 109.1 . . ?
C314 C313 H31F 109.1 . . ?
N3 C313 H31G 109.1 . . ?
C314 C313 H31G 109.1 . . ?
H31F C313 H31G 107.9 . . ?
C313 C314 H31H 109.5 . . ?
C313 C314 H31I 109.5 . . ?
H31H C314 H31I 109.5 . . ?
C313 C314 H31J 109.5 . . ?
H31H C314 H31J 109.5 . . ?
H31I C314 H31J 109.5 . . ?
C316 C315 N3 121(4) . . ?
C316 C315 H31K 107.0 . . ?
N3 C315 H31K 107.0 . . ?
C316 C315 H31L 107.0 . . ?
N3 C315 H31L 107.0 . . ?
H31K C315 H31L 106.7 . . ?
C315 C316 H31M 109.5 . . ?
C315 C316 H31N 109.5 . . ?
H31M C316 H31N 109.5 . . ?
C315 C316 H31O 109.5 . . ?
H31M C316 H31O 109.5 . . ?
H31N C316 H31O 109.5 . . ?
C318 C317 N3 129(5) . . ?
C318 C317 H31P 105.0 . . ?
N3 C317 H31P 105.0 . . ?
C318 C317 H31Q 105.0 . . ?
N3 C317 H31Q 105.0 . . ?
H31P C317 H31Q 105.9 . . ?
C317 C318 H31R 109.5 . . ?
C317 C318 H31S 109.5 . . ?
H31R C318 H31S 109.5 . . ?
C317 C318 H31T 109.5 . . ?
H31R C318 H31T 109.5 . . ?
H31S C318 H31T 109.5 . . ?
 
_refine_diff_density_max    0.554
_refine_diff_density_min   -0.421
_refine_diff_density_rms    0.059

_shelx_res_file
;

    pna21_a.res created by SHELXL-2014/7


TITL pna21_a.res in Pna2(1)
CELL  0.71073  13.2324  20.6465  17.8771   90.000   90.000   90.000
ZERR    4.000   0.0007   0.0011   0.0009    0.000    0.000    0.000
LATT -1
SYMM -X, -Y, 1/2+Z
SYMM 1/2+X, 1/2-Y, Z
SYMM 1/2-X, 1/2+Y, 1/2+Z
SFAC C  H  Fe N  O  S
UNIT 160  252  24  12  56  4
OMIT -3 54
omit 0 1 1
L.S. 10
ACTA
BOND $H
FMAP 2
PLAN 20
twin
size 0.22 0.16 0.14
TEMP -173

WGHT    0.025700    1.690100
BASF   0.40776
FVAR       0.27004   0.87019
FE1   3    0.902613    0.457320    0.602959    11.00000    0.01213    0.01523 =
         0.01421    0.00226   -0.00237   -0.00027
FE2   3    0.757712    0.531836    0.643337    11.00000    0.01560    0.01762 =
         0.01148   -0.00283    0.00023   -0.00002
FE3   3    0.680890    0.533054    0.505553    11.00000    0.01486    0.02336 =
         0.01402   -0.00334   -0.00356    0.00595
FE4   3    0.834161    0.449360    0.464102    11.00000    0.01548    0.02112 =
         0.01129   -0.00198    0.00043    0.00380
FE5   3    0.712672    0.420060    0.570672    11.00000    0.01634    0.01638 =
         0.01306    0.00112   -0.00017   -0.00576
FE6   3    0.866198    0.566151    0.519318    11.00000    0.02068    0.01494 =
         0.01455    0.00183   -0.00262   -0.00591
C1    1    0.792479    0.493143    0.551646    11.00000    0.01494    0.01192 =
         0.01040    0.00085    0.00010   -0.00069
C2    1    1.022140    0.492339    0.587198    11.00000    0.01952    0.02423 =
         0.02559    0.00956   -0.00181   -0.00129
C3    1    0.922399    0.373349    0.616900    11.00000    0.01360    0.02578 =
         0.01955    0.00080   -0.00208    0.00094
C4    1    0.771609    0.614811    0.665082    11.00000    0.02516    0.02772 =
         0.01666    0.00258    0.00351   -0.00092
C5    1    0.650124    0.508571    0.695314    11.00000    0.02493    0.02864 =
         0.02480   -0.00601   -0.00161   -0.00777
C6    1    0.758352    0.608897    0.468217    11.00000    0.02314    0.01620 =
         0.01972    0.00013   -0.00293   -0.00088
C7    1    0.594389    0.579359    0.557731    11.00000    0.02301    0.03316 =
         0.02213   -0.00087   -0.00289    0.00814
C8    1    0.609185    0.522650    0.424078    11.00000    0.01688    0.02686 =
         0.02129    0.00062    0.00068    0.00128
C9    1    0.796699    0.446800    0.370565    11.00000    0.02247    0.02839 =
         0.02084    0.00088    0.00211    0.00153
C10   1    0.952733    0.412836    0.452385    11.00000    0.02188    0.01840 =
         0.01851    0.00130    0.00269   -0.00217
C11   1    0.752969    0.368473    0.488822    11.00000    0.01524    0.02629 =
         0.01726   -0.00276   -0.00190   -0.00011
C12   1    0.934207    0.550597    0.436082    11.00000    0.03244    0.02233 =
         0.02226    0.00448   -0.00118    0.00516
C13   1    0.935698    0.634868    0.546499    11.00000    0.02484    0.02275 =
         0.02393    0.00034   -0.00270   -0.00224
C14   1    0.585919    0.430142    0.542051    11.00000    0.02193    0.02443 =
         0.01777   -0.00368    0.00317   -0.00051
C15   1    0.694645    0.361304    0.640519    11.00000    0.01732    0.02172 =
         0.02162   -0.00092    0.00088    0.00079
O2    5    1.104632    0.510870    0.580108    11.00000    0.01468    0.05182 =
         0.05948    0.02857   -0.00464   -0.00787
O3    5    0.935624    0.318471    0.626560    11.00000    0.02816    0.01771 =
         0.04351    0.00274   -0.00425    0.00415
O4    5    0.778172    0.668414    0.682567    11.00000    0.06019    0.01833 =
         0.03145   -0.00775    0.01351   -0.00376
O5    5    0.581255    0.497003    0.732852    11.00000    0.03496    0.05588 =
         0.04102   -0.01327    0.01937   -0.01914
O6    5    0.740533    0.653797    0.429680    11.00000    0.04990    0.01857 =
         0.02797    0.00659   -0.00920   -0.00082
O7    5    0.533322    0.610554    0.587257    11.00000    0.03602    0.05982 =
         0.03160   -0.01107   -0.00137    0.02962
O8    5    0.558863    0.515981    0.371282    11.00000    0.03363    0.06422 =
         0.02343   -0.00061   -0.01508    0.00307
O9    5    0.772996    0.442365    0.308417    11.00000    0.04980    0.08413 =
         0.01728   -0.00529   -0.00736    0.00621
O10   5    1.031715    0.390400    0.440443    11.00000    0.01963    0.02983 =
         0.03223   -0.00182    0.00537    0.00681
O11   5    0.742981    0.317441    0.459500    11.00000    0.03062    0.02068 =
         0.02724   -0.00568    0.00207   -0.00687
O12   5    0.985186    0.554855    0.383032    11.00000    0.04579    0.03192 =
         0.02769    0.00362    0.01353   -0.00775
O13   5    0.984090    0.679884    0.561483    11.00000    0.05684    0.03001 =
         0.05614   -0.00079   -0.01573   -0.02327
O14   5    0.501137    0.424033    0.527190    11.00000    0.01639    0.03984 =
         0.03088   -0.00138    0.00185   -0.00837
O15   5    0.681733    0.324057    0.688108    11.00000    0.04110    0.03259 =
         0.02808    0.01280    0.00702    0.00229
S1    6    0.871439    0.487962    0.718641    11.00000    0.02445    0.02159 =
         0.01345    0.00175   -0.00453   -0.00283
C21   1    0.961199    0.549657    0.747955    11.00000    0.03648    0.03411 =
         0.03096   -0.00503   -0.01575   -0.00656
AFIX  33
H21A  2    0.946345    0.562770    0.799480    11.00000   -1.50000
H21B  2    1.029924    0.532115    0.745323    11.00000   -1.50000
H21C  2    0.955693    0.587329    0.714856    11.00000   -1.50000
AFIX   0
N1    4    0.778169    0.852616    0.435203    11.00000    0.02060    0.01812 =
         0.02243   -0.00306    0.00139   -0.00125
C101  1    0.890061    0.869858    0.439949    11.00000    0.02863    0.04129 =
         0.03712   -0.00621   -0.00324   -0.00416
AFIX  23
H10A  2    0.903152    0.890394    0.489045    11.00000   -1.20000
H10B  2    0.905539    0.902251    0.400759    11.00000   -1.20000
AFIX   0
C102  1    0.962178    0.812175    0.430684    11.00000    0.03329    0.05319 =
         0.04405   -0.00580   -0.00214    0.00815
AFIX  33
H10C  2    1.032201    0.827289    0.434429    11.00000   -1.50000
H10D  2    0.948991    0.780266    0.470076    11.00000   -1.50000
H10E  2    0.951382    0.792144    0.381633    11.00000   -1.50000
AFIX   0
C103  1    0.752080    0.796468    0.486171    11.00000    0.04831    0.02635 =
         0.04909    0.00665    0.01030   -0.00131
AFIX  23
H10F  2    0.678285    0.788936    0.483424    11.00000   -1.20000
H10G  2    0.785912    0.757111    0.466845    11.00000   -1.20000
AFIX   0
C104  1    0.780702    0.804809    0.566614    11.00000    0.08125    0.05694 =
         0.04115    0.02303    0.01051    0.01278
AFIX  33
H10H  2    0.760828    0.766172    0.594854    11.00000   -1.50000
H10I  2    0.853961    0.810904    0.570512    11.00000   -1.50000
H10J  2    0.746055    0.842811    0.587135    11.00000   -1.50000
AFIX   0
C105  1    0.717833    0.911133    0.460266    11.00000    0.03382    0.02582 =
         0.02834   -0.00532   -0.00140    0.00299
AFIX  23
H10K  2    0.645143    0.900005    0.457670    11.00000   -1.20000
H10L  2    0.734126    0.919802    0.513380    11.00000   -1.20000
AFIX   0
C106  1    0.734355    0.972364    0.416784    11.00000    0.05053    0.03027 =
         0.04988    0.00912   -0.00008    0.00376
AFIX  33
H10M  2    0.691949    1.006884    0.437531    11.00000   -1.50000
H10N  2    0.805583    0.985034    0.420149    11.00000   -1.50000
H10O  2    0.716327    0.965175    0.364267    11.00000   -1.50000
AFIX   0
C107  1    0.754229    0.836517    0.354478    11.00000    0.03661    0.04853 =
         0.02737   -0.01211   -0.00368   -0.00235
AFIX  23
H10P  2    0.771302    0.874663    0.323394    11.00000   -1.20000
H10Q  2    0.798940    0.800614    0.338600    11.00000   -1.20000
AFIX   0
C108  1    0.647784    0.817663    0.338015    11.00000    0.03600    0.06375 =
         0.04668   -0.02500   -0.01050   -0.00187
AFIX  33
H10R  2    0.640776    0.808352    0.284512    11.00000   -1.50000
H10S  2    0.630161    0.778981    0.366982    11.00000   -1.50000
H10T  2    0.602435    0.853262    0.351727    11.00000   -1.50000
AFIX   0

N2    4    0.441686    0.293693    0.334501    11.00000    0.02591    0.02110 =
         0.02128    0.00126   -0.00131    0.00350
C201  1    0.477496    0.337301    0.271735    11.00000    0.03733    0.04070 =
         0.02622    0.01205    0.00140    0.00235
AFIX  23
H20A  2    0.474132    0.382799    0.289041    11.00000   -1.20000
H20B  2    0.430370    0.332810    0.229037    11.00000   -1.20000
AFIX   0
C202  1    0.583782    0.323699    0.244381    11.00000    0.04294    0.08481 =
         0.04528    0.01042    0.01335    0.00034
AFIX  33
H20C  2    0.600826    0.353898    0.204013    11.00000   -1.50000
H20D  2    0.631553    0.329243    0.285778    11.00000   -1.50000
H20E  2    0.587706    0.279158    0.225658    11.00000   -1.50000
AFIX   0
C203  1    0.446933    0.222625    0.312903    11.00000    0.04419    0.02613 =
         0.03343   -0.00636   -0.00937    0.01434
AFIX  23
H20F  2    0.518886    0.209806    0.309579    11.00000   -1.20000
H20G  2    0.415687    0.196705    0.353348    11.00000   -1.20000
AFIX   0
C204  1    0.395649    0.205608    0.239862    11.00000    0.06074    0.03663 =
         0.03547   -0.01454   -0.00897    0.01435
AFIX  33
H20H  2    0.402729    0.159071    0.230427    11.00000   -1.50000
H20I  2    0.323790    0.216800    0.242854    11.00000   -1.50000
H20J  2    0.427209    0.229930    0.198992    11.00000   -1.50000
AFIX   0
C205  1    0.331569    0.308503    0.351156    11.00000    0.02588    0.03050 =
         0.02521    0.00400   -0.00051    0.00510
AFIX  23
H20K  2    0.291586    0.300879    0.305185    11.00000   -1.20000
H20L  2    0.307312    0.277713    0.389625    11.00000   -1.20000
AFIX   0
C206  1    0.311174    0.376874    0.378256    11.00000    0.04889    0.03362 =
         0.03607   -0.00018    0.00692    0.01961
AFIX  33
H20M  2    0.238675    0.382210    0.387606    11.00000   -1.50000
H20N  2    0.348712    0.384688    0.424641    11.00000   -1.50000
H20O  2    0.332955    0.407901    0.340031    11.00000   -1.50000
AFIX   0
C207  1    0.507875    0.305380    0.402497    11.00000    0.03089    0.03647 =
         0.02713    0.00234   -0.00953   -0.00038
AFIX  23
H20P  2    0.576964    0.289900    0.391015    11.00000   -1.20000
H20Q  2    0.512020    0.352651    0.411264    11.00000   -1.20000
AFIX   0
C208  1    0.472987    0.273250    0.473998    11.00000    0.05478    0.03016 =
         0.02388    0.00400   -0.01270    0.00118
AFIX  33
H20R  2    0.520298    0.283575    0.514453    11.00000   -1.50000
H20S  2    0.405473    0.289132    0.487088    11.00000   -1.50000
H20T  2    0.470583    0.226222    0.466787    11.00000   -1.50000
AFIX   0

simu n3 > c318
eadp c302 c312
eadp c304 c314
eadp c306 c316
eadp c308 c318

isor .01 c311 c313

N3    4    0.273836    0.377096    0.682772    11.00000    0.01448    0.02622 =
         0.01919   -0.00192    0.00303    0.00223
part 1
C301  1    0.307537    0.429790    0.627795    21.00000    0.02621    0.03073 =
         0.02993    0.00774    0.01085    0.00311
AFIX  23
H30A  2    0.368682    0.414215    0.601435    21.00000   -1.20000
H30B  2    0.253772    0.435315    0.589818    21.00000   -1.20000
AFIX   0
C302  1    0.330992    0.496140    0.661425    21.00000    0.03749    0.02148 =
         0.05816   -0.00160    0.00146   -0.01309
AFIX  33
H30C  2    0.351660    0.525926    0.621579    21.00000   -1.50000
H30D  2    0.270544    0.513109    0.686306    21.00000   -1.50000
H30E  2    0.385818    0.491942    0.697959    21.00000   -1.50000
AFIX   0
C303  1    0.345111    0.373116    0.747859    21.00000    0.02460    0.04279 =
         0.02745    0.00107   -0.00666   -0.00203
AFIX  23
H30F  2    0.319527    0.340162    0.783350    21.00000   -1.20000
H30G  2    0.345197    0.415350    0.774081    21.00000   -1.20000
AFIX   0
C304  1    0.452681    0.356109    0.727065    21.00000    0.02070    0.05492 =
         0.03739    0.00786   -0.00629   -0.00045
AFIX  33
H30H  2    0.494270    0.354465    0.772384    21.00000   -1.50000
H30I  2    0.453880    0.313765    0.702310    21.00000   -1.50000
H30J  2    0.479592    0.389076    0.693026    21.00000   -1.50000
AFIX   0
C305  1    0.169173    0.395138    0.711779    21.00000    0.01448    0.02903 =
         0.02710   -0.00493    0.00787    0.00051
AFIX  23
H30K  2    0.175121    0.435082    0.742098    21.00000   -1.20000
H30L  2    0.125303    0.405161    0.668439    21.00000   -1.20000
AFIX   0
C306  1    0.118152    0.343863    0.758465    21.00000    0.02507    0.04683 =
         0.01770   -0.00486    0.00244   -0.01125
AFIX  33
H30M  2    0.051716    0.359504    0.774609    21.00000   -1.50000
H30N  2    0.109826    0.304386    0.728659    21.00000   -1.50000
H30O  2    0.159750    0.334371    0.802475    21.00000   -1.50000
AFIX   0
C307  1    0.272628    0.313820    0.641146    21.00000    0.02953    0.02817 =
         0.02928   -0.00797    0.00296    0.00564
AFIX  23
H30P  2    0.260742    0.278742    0.677862    21.00000   -1.20000
H30Q  2    0.340677    0.306862    0.619578    21.00000   -1.20000
AFIX   0
C308  1    0.196101    0.306632    0.579019    21.00000    0.03571    0.03627 =
         0.02745   -0.00941    0.00139   -0.00171
AFIX  33
H30R  2    0.202733    0.263632    0.556331    21.00000   -1.50000
H30S  2    0.127836    0.311686    0.599460    21.00000   -1.50000
H30T  2    0.208078    0.339913    0.540952    21.00000   -1.50000
AFIX   0
part 2
C311  1    0.278626    0.440954    0.715389   -21.00000    0.02243    0.02125 =
         0.02717   -0.00782    0.00353    0.00560
AFIX  23
H31A  2    0.321391    0.441322    0.760827   -21.00000   -1.20000
H31B  2    0.210414    0.457243    0.728179   -21.00000   -1.20000
AFIX   0
C312  1    0.325571    0.480115    0.653434   -21.00000    0.03749    0.02148 =
         0.05816   -0.00160    0.00146   -0.01309
AFIX  33
H31C  2    0.332659    0.525245    0.669589   -21.00000   -1.50000
H31D  2    0.392324    0.462404    0.641376   -21.00000   -1.50000
H31E  2    0.282290    0.478190    0.609006   -21.00000   -1.50000
AFIX   0
C313  1    0.375928    0.341578    0.674029   -21.00000    0.01955    0.03114 =
         0.03645   -0.00273    0.01058    0.01017
AFIX  23
H31F  2    0.411742    0.358934    0.629732   -21.00000   -1.20000
H31G  2    0.363102    0.294958    0.665214   -21.00000   -1.20000
AFIX   0
C314  1    0.452105    0.350123    0.751794   -21.00000    0.02070    0.05492 =
         0.03739    0.00786   -0.00629   -0.00045
AFIX  33
H31H  2    0.515760    0.326889    0.743726   -21.00000   -1.50000
H31I  2    0.466219    0.396152    0.760162   -21.00000   -1.50000
H31J  2    0.417581    0.332180    0.795642   -21.00000   -1.50000
AFIX   0
C315  1    0.217641    0.330646    0.744528   -21.00000    0.02375    0.03600 =
         0.01800    0.00886   -0.00004   -0.00989
AFIX  23
H31K  2    0.206277    0.288164    0.720262   -21.00000   -1.20000
H31L  2    0.266568    0.323282    0.785550   -21.00000   -1.20000
AFIX   0
C316  1    0.129897    0.348043    0.776440   -21.00000    0.02507    0.04683 =
         0.01770   -0.00486    0.00244   -0.01125
AFIX  33
H31M  2    0.108365    0.314299    0.811543   -21.00000   -1.50000
H31N  2    0.139003    0.388950    0.803415   -21.00000   -1.50000
H31O  2    0.078276    0.353579    0.737655   -21.00000   -1.50000
AFIX   0
C317  1    0.218462    0.371230    0.611104   -21.00000    0.05124    0.03046 =
         0.02650   -0.00237   -0.01652    0.00692
AFIX  23
H31P  2    0.154395    0.395017    0.619052   -21.00000   -1.20000
H31Q  2    0.257828    0.397415    0.575005   -21.00000   -1.20000
AFIX   0
C318  1    0.193978    0.321371    0.575984   -21.00000    0.03571    0.03627 =
         0.02745   -0.00941    0.00139   -0.00171
AFIX  33
H31R  2    0.157777    0.333610    0.530298   -21.00000   -1.50000
H31S  2    0.254859    0.296898    0.562734   -21.00000   -1.50000
H31T  2    0.150081    0.294469    0.607354   -21.00000   -1.50000
part 0
AFIX   0
HKLF 4

REM  pna21_a.res in Pna2(1)
REM R1 =  0.0250 for   10518 Fo > 4sig(Fo)  and  0.0254 for all   10661 data
REM    627 parameters refined using    241 restraints

END

WGHT      0.0257      1.6901

REM Highest difference peak  0.554,  deepest hole -0.421,  1-sigma level  0.059
Q1    1   0.6487  0.5028  0.5133  11.00000  0.05    0.55
Q2    1   0.7565  0.3988  0.5658  11.00000  0.05    0.40
Q3    1   0.8639  0.4782  0.4491  11.00000  0.05    0.39
Q4    1   0.8216  0.5877  0.5245  11.00000  0.05    0.36
Q5    1   0.8386  0.9163  0.4534  11.00000  0.05    0.30
Q6    1   0.7992  0.3937  0.4634  11.00000  0.05    0.30
Q7    1   0.8009  0.9770  0.4543  11.00000  0.05    0.30
Q8    1   0.8364  0.7899  0.4392  11.00000  0.05    0.29
Q9    1   0.8713  0.3923  0.6054  11.00000  0.05    0.27
Q10   1   0.9403  0.5873  0.7739  11.00000  0.05    0.26
Q11   1   0.6950  0.8598  0.4963  11.00000  0.05    0.25
Q12   1   0.6827  0.5191  0.4560  11.00000  0.05    0.25
Q13   1   0.8017  0.9137  0.3934  11.00000  0.05    0.25
Q14   1   0.8507  0.5392  0.6915  11.00000  0.05    0.24
Q15   1   0.7816  0.8560  0.5161  11.00000  0.05    0.24
Q16   1   0.9001  0.4015  0.5838  11.00000  0.05    0.24
Q17   1   0.9211  0.7791  0.4086  11.00000  0.05    0.24
Q18   1   0.7245  0.8398  0.5782  11.00000  0.05    0.23
Q19   1   0.9568  0.5793  0.5064  11.00000  0.05    0.23
Q20   1   0.2780  0.3412  0.3763  11.00000  0.05    0.23
;
_shelx_res_checksum   18407

_shelx_hkl_file
;
  -2   0   0 8791.62  709.13
   3   0   0    1.70    0.60
  -3   0   0    1.40    1.70
  -3   0   0    0.80    0.40
   3   0   0   -0.30    2.00
  -3   0   0    0.10    4.10
   4   0   0 1607.44  123.59
  -4   0   0 1362.06  123.59
  -4   0   0 1654.43  124.39
  -5   0   0   -0.40    0.50
   5   0   0    1.00    4.00
  -5   0   0    0.80    2.70
   5   0   0    1.50    0.90
  -6   0   0  551.04   47.80
   6   0   0  623.14   50.09
   7   0   0  -12.10   13.50
  -7   0   0  -16.80   10.40
   8   0   0  172.08   17.40
  -8   0   0  129.19   12.90
   9   0   0   -1.80    6.20
  -9   0   0    0.40    1.20
  10   0   0   33.10    9.70
 -11   0   0    2.80    2.20
  11   0   0    1.30    7.60
 -12   0   0  113.09   11.40
  12   0   0  135.79   18.00
  12   0   0   86.99   20.30
  13   0   0    1.20    7.60
  13   0   0   -3.90    6.90
 -13   0   0    2.10    4.80
 -13   0   0    2.60    2.40
 -14   0   0  172.58   17.20
  14   0   0  197.98   23.20
 -14   0   0  177.48   17.20
  15   0   0   -2.10    7.40
 -15   0   0    0.80    2.40
  15   0   0    5.00    8.90
 -15   0   0    0.60    3.40
  16   0   0   20.80   11.30
 -16   0   0    9.00    3.60
 -16   0   0    3.70    3.90
  16   0   0    8.00   11.00
  17   0   0   25.10   11.60
  17   0   0   15.80   11.50
 -18   0   0    0.90    3.00
 -18   0   0   -2.80    3.50
  18   0   0    9.40   12.50
  19   0   0   34.80   15.80
  -1   0   1    5.60    0.70
   1   0  -1    5.50    1.20
  -1   0   1    4.80    1.00
  -1   0  -1    5.40    1.10
  -1   0  -1    3.80    0.50
   1   0  -1    6.10    0.70
  -2   0  -1 3339.77  235.78
  -2   0  -1 2759.52  234.98
   2   0   1 3142.59  235.68
  -2   0   1 3183.98  235.28
   2   0  -1 2726.13  234.88
   2   0  -1 3074.69  235.38
  -2   0   1 2725.93  235.28
   2   0  -1 2570.54  235.38
  -3   0  -1    2.30    0.80
   3   0   1    3.70    2.20
   3   0  -1    4.80    2.70
  -3   0  -1    3.00    3.10
  -3   0  -1    2.90    1.70
  -3   0  -1    3.10    0.80
  -3   0   1    6.20    2.50
   3   0  -1    3.60    0.90
   3   0  -1    3.50    0.90
   3   0  -1    5.70    2.60
   3   0   1    1.40    2.30
  -4   0   1  930.21   73.39
   4   0   1  865.41   72.29
   4   0  -1  989.30   73.99
   4   0  -1  787.52   73.59
  -4   0  -1  869.41   72.39
   4   0   1  944.91   74.09
  -4   0  -1  918.31   72.39
   5   0   1    7.30    3.90
  -5   0  -1    0.20    0.80
   5   0  -1    1.60    4.10
   5   0  -1   -0.10    4.30
  -5   0   1    2.70    3.10
  -5   0  -1    1.00    0.80
  -5   0  -1    2.30    1.10
   5   0  -1    2.00    0.90
  -5   0  -1    2.50    2.50
   5   0   1   -0.70    3.30
   6   0  -1 1011.90   85.09
   6   0   1  961.90   84.49
  -6   0  -1 1067.89   83.19
  -6   0  -1 1183.78   83.19
   6   0   1  935.71   84.99
  -6   0  -1 1011.00   83.69
   7   0   1    1.60    2.90
  -7   0  -1    4.40    1.60
  -7   0   1    1.10    1.00
   7   0  -1   -2.80    4.30
   7   0  -1    5.00    5.40
   7   0   1   -3.00    4.00
   8   0  -1  240.08   25.00
  -8   0   1  211.68   19.10
  -8   0  -1  247.58   19.30
   8   0   1  195.68   21.50
   9   0  -1    2.30    7.50
   9   0   1   -2.50    5.40
   9   0   1    0.80    1.80
  -9   0   1    3.80    1.90
   9   0  -1   -2.30    6.10
  -9   0  -1   -0.50    1.40
  -9   0  -1    1.20    1.20
  10   0   1  310.17   27.90
 -10   0  -1  276.97   24.00
 -10   0   1  245.58   24.00
 -10   0  -1  244.98   25.00
  10   0  -1  318.27   29.50
 -10   0   1  273.47   23.90
 -11   0  -1    2.40    1.80
  11   0  -1   -4.10    6.90
  11   0  -1   -5.40    7.80
 -11   0   1    3.30    2.60
  11   0   1   -0.20    6.70
  11   0   1    1.80    6.90
 -11   0   1    0.20    1.80
 -12   0   1  576.74   46.10
  12   0  -1  494.05   49.90
  12   0   1  540.45   50.39
  12   0  -1  573.94   58.89
 -12   0   1  525.45   46.00
  12   0   1  581.74   49.70
 -12   0  -1  544.95   46.10
 -13   0   1   -1.70    2.40
  13   0  -1    6.10    9.20
 -13   0  -1    0.20    2.20
  13   0   1   -9.30    6.40
 -13   0   1    1.30    2.40
  13   0   1    1.50    6.90
  14   0  -1   95.59   17.40
 -14   0   1  116.09   11.50
 -14   0  -1  110.69   11.50
 -14   0   1  118.39   11.70
  14   0   1   78.29   17.20
  15   0  -1    4.40    8.70
 -15   0   1    1.50    2.80
  15   0   1    3.80    8.00
 -15   0  -1    2.00    3.20
 -15   0   1   -0.20    2.30
 -15   0  -1   -1.20    2.20
  15   0   1   -0.10    7.90
 -16   0   1   58.09    7.90
 -16   0   1   51.29    8.00
  16   0   1   34.00   14.00
  16   0  -1   34.50   14.80
 -16   0  -1   70.79    8.60
 -16   0  -1   53.29    8.40
  17   0  -1   26.70   13.70
 -17   0   1   -0.90    2.90
 -17   0   1    0.10    3.60
  17   0  -1   17.80   11.60
 -17   0  -1    3.50    3.70
 -17   0  -1    0.70    2.70
  17   0   1    8.80   12.70
 -19   0   1    2.30    3.40
 -19   0  -1    0.70    4.20
  19   0  -1   33.80   14.50
 -19   0   1    0.50    4.60
 -19   0  -1    3.80    4.60
  19   0   1   45.60   15.70
  20   0   1  130.09   24.90
  20   0  -1  174.38   25.20
  -1   0   2    3.00    0.60
   1   0   2    5.30    1.20
   1   0   2    6.40    0.90
   1   0   2    3.70    0.50
   1   0  -2    4.40    0.60
  -1   0  -2    5.90    0.80
   1   0  -2    3.40    0.70
  -1   0  -2    4.20    1.10
   1   0  -2    3.50    0.60
  -1   0   2    4.30    0.60
  -1   0   2    3.20    1.10
   2   0   2 3015.60  213.88
   2   0  -2 2803.82  212.98
   2   0  -2 2334.67  213.58
   2   0  -2 2596.54  212.88
  -2   0   2 2597.24  212.88
  -2   0   2 2640.14  213.58
  -3   0  -2    7.30    3.60
   3   0   2    4.50    1.70
   3   0   2    4.30    1.20
  -3   0  -2    5.00    1.80
  -3   0  -2    5.40    1.00
   3   0   2    6.40    3.30
  -3   0   2    3.50    1.00
   3   0  -2    3.90    2.60
  -3   0  -2    3.60    1.10
  -3   0   2    5.70    2.00
  -3   0   2    6.20    2.60
   3   0  -2    5.40    3.00
   3   0   2    5.90    1.00
  -4   0  -2  588.04   45.60
  -4   0   2  508.85   45.30
   4   0  -2  594.34   46.60
  -4   0  -2  545.55   45.40
   4   0  -2  557.04   45.50
   4   0  -2  582.04   45.40
   4   0   2  589.94   45.10
  -4   0  -2  502.85   45.20
   4   0   2  509.45   46.80
  -4   0  -2  540.45   45.20
   4   0  -2  624.64   47.20
   4   0   2  564.94   45.80
  -5   0  -2    1.90    1.00
  -5   0  -2    2.40    1.00
  -5   0   2    5.20    3.40
   5   0  -2    0.30    3.70
   5   0   2   -1.00    3.70
  -5   0  -2    3.50    2.50
  -5   0   2    1.30    0.80
   5   0   2    2.20    2.80
   5   0  -2    3.20    4.30
   5   0  -2    1.70    1.00
  -6   0  -2 1930.71  169.78
   6   0  -2 2291.97  171.58
   6   0  -2 1787.12  171.28
   6   0   2 2224.38  171.88
   6   0  -2 2392.16  169.88
  -6   0   2 2180.08  169.58
  -6   0  -2 1988.00  169.48
   7   0   2    3.70    4.80
   7   0  -2   -2.50    5.10
   7   0   2    1.00    3.50
  -7   0  -2    1.80    2.70
  -7   0   2    0.20    0.50
  -7   0   2    1.40    1.20
  -7   0  -2    1.60    1.30
   7   0  -2   -0.40    4.90
   8   0   2  217.98   21.20
   8   0  -2  205.48   20.40
  -8   0  -2  184.88   16.90
  -8   0   2  182.58   16.90
  -9   0  -2    2.10    1.90
  -9   0  -2    2.40    1.50
   9   0  -2   -3.10    6.10
   9   0  -2   -0.10    7.80
   9   0   2    1.40    4.70
   9   0   2    1.00    6.20
  10   0   2  547.45   53.39
  10   0  -2  574.14   53.49
 -10   0   2  636.04   50.19
 -10   0  -2  631.84   50.29
 -10   0  -2  633.04   50.29
  11   0   2    3.10    7.20
 -11   0  -2   -1.40    1.70
 -11   0   2    1.70    2.20
 -11   0   2   -0.10    1.50
  11   0  -2   -5.90    6.40
 -11   0  -2    0.40    2.10
  11   0   2   -0.30    5.80
  11   0  -2    5.90    9.70
  12   0   2   45.80    9.90
 -12   0  -2   44.80    6.10
 -12   0   2   51.59    6.20
  12   0  -2   36.30   12.90
  13   0   2    6.10    5.80
  13   0  -2    0.60    7.70
  13   0   2    8.20    4.90
 -13   0   2   -1.00    2.10
 -13   0  -2    1.10    2.20
  13   0  -2    3.00    9.20
 -13   0   2   -0.50    1.80
 -13   0  -2    0.10    3.30
 -14   0   2   42.00    6.20
 -14   0   2   34.90    6.20
  14   0  -2   30.10   11.10
 -14   0  -2   38.50    6.20
 -15   0   2    0.10    3.10
  15   0  -2    0.60    8.80
  15   0   2    8.10    5.90
 -15   0   2   -0.10    2.10
  15   0  -2    1.70    8.50
 -15   0  -2    0.10    2.60
  15   0   2    4.40    6.20
 -16   0   2   23.90    5.80
  16   0   2   30.10   12.70
 -16   0   2   31.80    6.30
 -16   0  -2   32.90    6.30
 -16   0  -2   28.90    9.60
  16   0  -2   35.00   13.00
 -17   0  -2    1.00    3.00
 -17   0  -2    2.60    3.70
  17   0   2   -1.00   11.60
 -17   0   2    2.00    3.00
 -17   0   2    3.60    3.50
  17   0  -2   11.10   10.70
  18   0   2  102.49   21.30
 -18   0  -2   62.59    9.60
 -18   0   2   60.49    9.10
 -18   0   2   56.59    9.20
 -18   0  -2   60.99    8.90
  18   0  -2   95.19   21.30
  19   0   2   24.50   15.70
  20   0  -2  154.78   23.00
  20   0   2  126.19   23.70
 -21   0  -2   -3.20    4.80
 -21   0   2   -3.60    3.80
  22   0  -2  334.87   39.70
   0   0  -3    1.60    0.50
   0   0  -3    1.30    1.00
   0   0  -3    1.50    0.50
   0   0   3    0.60    0.70
   0   0   3    0.80    0.40
   0   0  -3    0.30    0.80
   0   0  -3    0.80    0.60
   0   0   3    1.30    0.60
   1   0   3    5.40    1.20
   1   0   3    7.00    1.40
   1   0  -3    8.10    1.00
   1   0  -3    5.10    1.00
  -1   0  -3    7.40    1.50
  -1   0   3    8.20    1.20
  -1   0   3    6.80    1.70
   1   0  -3    6.40    1.70
   1   0  -3    9.10    1.30
  -1   0  -3    7.90    1.80
  -1   0   3    7.50    1.10
   1   0   3    9.10    1.80
   1   0  -3    9.10    1.30
  -2   0   3  287.97   22.30
   2   0  -3  279.67   22.50
   2   0   3  307.57   23.50
   2   0   3  307.27   22.40
   2   0  -3  289.97   22.50
  -2   0   3  237.08   22.40
  -2   0   3  259.87   23.30
  -2   0  -3  234.18   22.20
  -3   0   3    2.30    2.80
  -3   0  -3    1.50    1.00
   3   0  -3    3.80    3.00
  -3   0  -3    5.30    3.80
   3   0  -3    2.80    1.10
  -3   0   3    3.10    1.30
   3   0   3    3.50    0.80
  -3   0   3    1.90    0.90
   3   0   3    1.10    2.70
   3   0  -3    0.80    0.70
   3   0  -3    5.10    2.50
  -3   0  -3    1.90    0.70
  -4   0  -3 1657.73  128.39
   4   0   3 1452.85  128.69
  -4   0  -3 1471.25  128.39
  -4   0   3 1548.65  128.49
   4   0  -3 1681.73  129.49
  -4   0   3 1642.84  128.59
   4   0   3 1590.24  128.29
   4   0  -3 1580.64  128.49
   4   0  -3 1505.35  130.09
   4   0   3 1732.43  130.29
  -4   0  -3 1763.62  129.29
  -5   0   3    3.00    2.50
  -5   0  -3    1.40    1.00
   5   0  -3    6.00    1.40
  -5   0  -3    2.40    1.90
   5   0  -3    0.60    3.70
  -5   0  -3    3.80    1.10
  -5   0   3    2.30    1.20
   5   0   3    1.50    1.80
   5   0   3   -0.30    3.70
   5   0  -3    3.90    4.70
  -5   0   3    1.00    0.90
  -6   0  -3 2731.33  222.98
   6   0  -3 2759.52  225.48
  -6   0  -3 2729.33  224.78
  -6   0   3 2939.81  223.18
   6   0   3 2742.53  223.48
  -6   0   3 2803.92  223.08
   6   0  -3 2776.12  224.68
   7   0  -3   -0.10    4.80
   7   0   3   -1.30    4.80
  -7   0   3    1.60    1.40
  -7   0  -3   -0.30    0.70
  -7   0  -3    2.20    2.50
   7   0  -3   -1.20    5.70
  -7   0  -3    2.70    1.80
  -7   0   3    2.10    1.20
   7   0   3   -1.20    2.60
  -8   0   3 1818.72  144.19
   8   0   3 1584.54  144.99
   8   0  -3 1967.00  147.99
  -8   0  -3 1773.22  144.09
  -8   0   3 1694.53  144.19
   8   0  -3 1751.62  146.79
   8   0   3 1783.22  147.29
  -8   0  -3 1961.40  144.39
   9   0   3   -5.20    5.60
  -9   0   3    1.40    1.20
   9   0  -3   -3.00    5.90
  -9   0  -3    0.30    1.70
   9   0  -3   -1.60    7.80
   9   0   3   -0.20    3.60
  -9   0  -3    1.60    1.40
  10   0  -3   23.40   10.70
 -10   0  -3   22.70    4.20
 -10   0   3   33.90    4.70
  10   0   3   18.50    6.10
  10   0  -3   27.20    9.10
  10   0   3   25.70    9.20
 -10   0  -3   34.60    4.70
 -11   0  -3   -1.80    1.70
 -11   0   3    0.30    0.50
  11   0   3    1.00    5.10
 -11   0  -3   -0.60    1.80
  11   0  -3   -5.20    8.90
  11   0   3   -1.80    7.10
 -11   0   3    2.20    2.30
  11   0  -3   -2.00    7.20
 -12   0  -3   99.89    9.40
  12   0   3   92.09   15.30
  12   0  -3   67.39   15.90
 -12   0  -3   72.39    8.80
  12   0  -3   93.39   14.90
  12   0   3   68.49   11.10
  13   0   3    3.50    8.00
  13   0  -3    2.30    7.50
 -13   0   3   -2.80    1.40
 -13   0   3    1.40    2.50
 -13   0  -3   -1.20    2.20
  13   0  -3    5.70   10.00
  13   0   3    1.00    4.10
 -13   0  -3   -1.10    2.60
 -14   0  -3   92.99   10.40
  14   0   3   85.19   17.10
  14   0  -3  115.29   19.80
  14   0   3  113.19   13.10
 -14   0   3   85.19   10.20
 -14   0   3   97.09   10.50
  14   0  -3   74.39   15.70
  15   0   3    7.10    4.80
  15   0  -3    3.80    9.10
 -15   0  -3   -0.70    3.00
 -15   0  -3   -0.80    2.30
 -15   0   3    2.80    2.50
  15   0  -3   -0.30    9.50
 -15   0   3   -0.60    2.70
  15   0   3   -4.00    8.10
 -16   0  -3   95.99   11.80
  16   0   3  105.19   21.10
 -16   0   3  104.09   11.70
 -16   0   3  113.79   12.90
  16   0  -3  110.59   20.00
  16   0  -3  133.19   24.10
 -17   0   3    2.00    4.30
  17   0  -3   13.40   11.80
  17   0  -3   28.90   15.40
 -17   0  -3    1.80    3.30
 -18   0  -3   54.39    8.80
  18   0  -3   96.09   24.50
 -18   0   3   62.79    8.80
 -18   0  -3   65.69    9.70
 -18   0   3   61.99    8.50
 -19   0  -3   -0.80    3.60
 -19   0   3    4.00    3.20
 -19   0   3   -1.00    4.00
 -19   0  -3    2.20    4.80
 -20   0  -3  104.99   13.10
 -20   0  -3   89.39   13.40
  20   0   3  143.69   25.60
 -20   0   3  112.69   12.90
  21   0   3  202.48   28.10
  21   0  -3  252.17   32.70
  22   0  -3  469.05   45.40
   0   0   4  798.52   63.19
   0   0  -4  753.22   63.39
   0   0  -4  834.72   63.29
   0   0   4  765.52   62.89
   0   0   4  759.72   63.19
   0   0  -4  788.72   63.99
   1   0  -4    8.00    1.70
  -1   0   4    2.90    0.80
  -1   0   4    1.10    0.90
   1   0  -4    3.10    1.00
  -1   0  -4    1.40    1.50
  -1   0   4    1.70    2.40
  -1   0  -4    0.50    1.00
  -1   0  -4    0.10    1.60
  -1   0  -4    2.50    1.40
   1   0  -4    0.80    2.00
  -1   0  -4    1.80    0.80
   1   0  -4    3.40    0.90
  -2   0   4 1882.61  166.48
   2   0   4 2133.99  166.28
  -2   0  -4 2234.98  167.68
   2   0   4 2025.50  167.38
  -2   0   4 2011.20  167.38
   2   0   4 2278.67  166.88
  -2   0  -4 1997.30  166.78
  -3   0   4    0.40    1.00
   3   0   4    0.70    0.80
   3   0  -4   -1.00    3.40
  -3   0  -4   -0.20    0.70
  -3   0  -4    0.50    0.50
   3   0  -4    1.50    1.90
   3   0   4   -1.20    2.70
  -3   0  -4   -0.40    3.40
   4   0   4 2861.71  221.48
  -4   0   4 2843.42  219.88
   4   0  -4 2819.42  220.48
   4   0  -4 2780.82  219.88
   4   0  -4 2537.55  221.48
  -4   0  -4 2630.94  219.58
  -5   0  -4    0.90    0.80
   5   0  -4    0.70    4.40
   5   0   4    2.30    1.00
  -5   0   4    2.60    1.20
   5   0  -4    0.50    3.50
  -5   0   4    4.00    2.20
   5   0   4   -2.60    3.30
  -5   0  -4    0.80    1.50
  -5   0   4    0.80    0.90
  -6   0  -4 2835.32  229.38
  -6   0   4 3163.58  229.48
   6   0  -4 2583.84  233.08
  -6   0  -4 2797.12  229.18
  -6   0  -4 3069.59  229.38
   6   0   4 2722.53  229.28
  -7   0   4   -0.10    0.90
   7   0  -4   -1.00    4.90
  -7   0  -4    2.00    1.30
   7   0  -4    4.50    6.30
   7   0   4   -3.20    4.40
  -7   0  -4   -0.10    1.10
  -7   0   4    0.60    1.20
  -8   0   4  137.09   12.30
   8   0   4  147.49   13.40
  -8   0  -4  106.89   11.90
   8   0   4  150.08   16.50
  -8   0  -4  140.29   12.40
   8   0  -4  107.39   17.30
  -8   0   4  145.59   12.30
   8   0  -4  148.29   17.70
  -9   0   4    4.20    1.90
   9   0  -4    0.20    6.00
  -9   0  -4    1.70    1.80
   9   0   4   -3.00    6.00
   9   0  -4    4.00    8.80
  -9   0  -4   -0.70    1.00
   9   0   4    0.30    2.40
  10   0  -4 1388.06  118.89
  10   0   4 1231.98  114.29
 -10   0  -4 1414.26  113.89
 -10   0   4 1430.96  113.99
 -10   0  -4 1526.05  114.09
  10   0   4 1339.97  117.59
  10   0  -4 1444.16  116.99
 -10   0   4 1470.45  113.79
 -11   0   4    2.40    2.00
  11   0  -4   -2.60    9.70
 -11   0  -4    0.80    2.00
 -11   0   4    3.50    2.40
  11   0   4    1.60    3.40
  11   0   4   -2.10    6.80
 -11   0  -4    1.60    2.30
  11   0  -4   -1.20    7.10
 -12   0  -4  424.16   34.00
 -12   0   4  329.87   33.30
  12   0  -4  438.96   41.70
 -12   0  -4  387.26   33.90
  12   0   4  411.16   35.00
 -13   0   4    3.40    2.70
  13   0   4    3.70    2.90
 -13   0  -4    3.30    3.10
  13   0  -4   -3.00    9.60
 -13   0  -4   -2.30    1.80
 -13   0   4   -1.10    0.70
  13   0   4   -0.70    7.30
  13   0  -4    4.40    7.60
 -14   0  -4  282.57   24.00
  14   0  -4  309.47   32.90
 -14   0   4  274.17   23.60
 -14   0  -4  270.07   24.00
  14   0  -4  215.28   28.30
  14   0   4  218.08   29.20
  15   0  -4    9.50   11.50
 -15   0   4    1.10    2.40
 -15   0  -4    1.10    2.40
  15   0  -4    1.40    7.80
 -15   0   4    1.40    2.90
 -15   0  -4   -0.20    3.70
  15   0   4    1.90    7.60
 -16   0  -4  116.39   12.80
 -16   0  -4  119.69   13.60
  16   0  -4  155.68   24.40
  16   0  -4  117.09   21.40
 -16   0   4  129.69   12.80
  16   0   4   90.29   20.00
 -17   0   4    0.70    3.60
 -17   0  -4    1.50    3.20
  17   0   4    2.40    9.00
  17   0  -4   33.80   12.60
 -17   0   4    2.20    3.80
  17   0  -4   11.10   13.90
  18   0   4   27.40   12.30
 -18   0   4   30.60    6.20
 -18   0   4   14.10    5.10
  18   0  -4   67.89   22.50
 -18   0  -4   23.60    5.10
 -19   0   4    9.00    4.00
 -19   0  -4    3.50    3.80
 -19   0  -4   -5.40    4.10
 -20   0   4  174.48   17.10
 -20   0  -4  139.19   17.20
 -20   0  -4  162.38   17.00
   0   0   5    1.90    0.80
   0   0  -5    0.50    1.30
   0   0  -5    1.20    2.30
   0   0  -5    0.80    0.70
   0   0   5    0.70    0.90
   0   0   5    0.80    1.10
   0   0  -5    2.30    1.20
  -1   0   5    1.80    1.00
   1   0  -5    2.70    1.30
  -1   0  -5    2.50    0.90
   1   0  -5    2.70    1.00
  -1   0   5    2.00    0.80
   1   0   5    1.40    1.00
  -1   0  -5    0.50    0.80
   1   0  -5    0.50    1.70
  -1   0  -5    4.60    2.90
   1   0  -5    0.60    0.90
  -1   0   5    1.60    1.10
  -1   0  -5    1.60    0.60
  -1   0  -5    0.50    1.90
   1   0  -5    2.20    3.10
  -1   0  -5    0.50    1.20
  -2   0   5 1419.46  107.59
   2   0  -5 1302.37  107.59
   2   0   5 1368.76  107.79
  -2   0   5 1142.69  107.19
   2   0  -5 1541.55  107.69
  -2   0   5 1454.25  108.49
  -2   0  -5 1206.98  107.69
   2   0   5 1300.37  108.29
   2   0  -5 1330.47  107.09
  -2   0  -5 1310.87  107.49
   3   0   5    0.20    1.00
   3   0  -5    2.40    3.50
  -3   0   5    2.40    1.00
  -3   0  -5    3.40    0.80
   3   0  -5    1.90    1.50
   3   0   5    1.10    2.90
   3   0  -5    0.90    1.10
  -3   0   5    2.00    1.10
  -4   0  -5  149.09   11.10
   4   0  -5  122.29   11.30
   4   0   5  132.79   13.30
   4   0   5  127.99   11.70
  -4   0   5  120.19   11.10
  -4   0   5  122.39   11.20
   4   0  -5  154.88   14.60
   4   0  -5  120.69   12.00
   5   0  -5    1.60    3.50
  -5   0  -5    1.40    0.80
  -5   0   5    0.80    1.20
  -5   0   5    4.10    1.80
   5   0  -5    2.10    1.50
   5   0   5    0.20    0.40
   5   0  -5   -1.40    4.90
  -5   0   5    1.00    1.00
   5   0   5    1.30    3.60
   6   0  -5  527.95   44.90
  -6   0  -5  539.85   41.70
  -6   0   5  447.86   41.30
  -6   0   5  510.05   41.40
   6   0   5  502.35   44.00
   6   0   5  482.05   42.00
   6   0  -5  530.15   43.00
   7   0  -5    1.80    4.70
   7   0  -5   -6.40    5.70
  -7   0   5    0.50    1.30
   7   0   5    2.40    1.60
  -7   0   5    1.70    1.30
  -7   0  -5    2.20    1.10
   7   0   5    1.30    4.60
  -7   0  -5    1.60    1.50
   8   0   5  484.75   45.70
  -8   0   5  588.64   46.20
   8   0   5  578.84   49.60
   8   0  -5  521.95   50.29
  -8   0   5  560.74   46.00
  -8   0  -5  534.05   45.90
   8   0   5  619.14   46.90
   8   0  -5  555.94   48.60
  -8   0  -5  592.04   46.20
  -9   0  -5    2.00    1.50
  -9   0   5    1.30    1.90
  -9   0  -5    0.00    1.70
   9   0   5   -0.50    5.80
   9   0  -5   -2.80    5.60
   9   0   5   -1.20    1.40
   9   0  -5    4.00    8.40
   9   0   5    0.40    2.10
  -9   0   5   -0.40    1.30
  10   0   5 1925.21  170.68
 -10   0  -5 2211.08  167.18
 -10   0   5 2034.80  166.98
 -10   0  -5 2330.17  167.28
  10   0  -5 2187.38  172.58
 -10   0   5 2048.10  166.88
  10   0  -5 1951.60  169.48
  10   0   5 1887.21  166.88
  11   0  -5   -1.90    6.50
 -11   0  -5    7.90    3.30
  11   0   5    0.00    2.40
 -11   0   5    0.90    1.90
  11   0  -5    5.70   10.60
  11   0   5   -4.90    7.70
 -11   0   5    2.90    2.40
 -11   0  -5   -1.30    1.60
 -12   0  -5  658.93   51.99
  12   0  -5  683.13   62.79
  12   0  -5  552.44   54.69
 -12   0   5  565.34   51.49
 -12   0  -5  679.93   51.99
  12   0   5  539.85   55.79
 -12   0   5  613.04   51.39
  12   0   5  663.23   52.09
  13   0  -5    3.80   11.60
 -13   0   5    0.90    2.30
  13   0  -5    0.90    7.50
 -13   0  -5   -0.70    2.30
 -13   0   5    4.30    2.60
  13   0   5   -3.20    7.60
  14   0   5  589.84   46.40
  14   0  -5  601.14   54.39
 -14   0  -5  530.65   46.00
 -14   0  -5  545.95   46.10
  14   0  -5  465.45   50.29
 -14   0   5  505.05   45.40
 -15   0   5   -0.20    1.00
 -15   0  -5   -0.40    3.30
 -15   0  -5    0.90    2.60
  15   0  -5    5.60   12.10
  15   0  -5    5.80    8.00
 -15   0   5    2.80    2.90
  15   0   5   -3.40    8.30
  16   0  -5  273.77   32.70
 -16   0   5  194.78   20.10
 -16   0  -5  249.28   21.70
  16   0   5  176.48   30.20
  16   0  -5  228.68   28.30
 -16   0  -5  197.18   20.40
  17   0  -5    8.60   12.30
 -17   0   5    3.00    3.60
 -17   0   5   -1.50    2.60
 -17   0  -5    3.00    2.90
  17   0   5    4.90   10.00
 -17   0  -5   -0.60    3.40
  17   0  -5   29.80   11.30
  18   0   5   22.40   12.80
  18   0  -5   18.20   13.30
  20   0   5  133.39   23.30
   0   0   6  435.46   40.90
   0   0   6  482.65   41.00
   0   0  -6  511.25   41.60
   0   0  -6  542.65   42.30
   0   0  -6  475.15   41.00
   0   0   6  558.24   40.70
   1   0  -6    1.30    3.20
  -1   0   6    2.00    1.10
   1   0  -6    1.10    1.90
  -1   0   6    2.20    1.30
   1   0  -6    0.80    1.20
   1   0   6    0.90    1.00
   1   0  -6    1.10    1.10
  -1   0   6    1.00    0.80
  -1   0  -6    2.40    2.50
  -1   0  -6    0.10    1.30
  -1   0  -6    2.70    0.80
  -2   0   6 4750.62  409.36
  -2   0   6 5532.05  409.76
   2   0   6 5361.86  409.96
   2   0   6 5579.24  410.56
  -2   0  -6 4785.42  410.06
   2   0  -6 5019.80  410.96
  -2   0  -6 4788.02  409.36
   2   0  -6 5173.08  409.56
   3   0  -6    2.50    1.30
   3   0   6    0.50    2.30
   3   0  -6   -1.90    2.30
   3   0  -6    0.00    1.00
   3   0   6    1.40    1.30
  -3   0  -6    0.70    0.50
   4   0   6  637.44   55.89
  -4   0   6  696.03   53.99
   4   0  -6  608.04   56.39
  -4   0  -6  685.13   53.89
   4   0   6  660.73   54.69
  -4   0   6  720.83   54.29
   4   0  -6  658.63   54.39
  -5   0   6    0.00    1.30
   5   0   6    0.70    1.50
   5   0   6    0.70    3.30
  -5   0  -6    1.20    0.90
   5   0  -6   -0.10    3.30
  -5   0   6    0.10    1.50
   5   0  -6    4.70    5.40
  -5   0   6    0.70    1.00
  -6   0  -6 1667.53  139.29
  -6   0   6 1897.11  139.59
  -6   0   6 1732.53  139.59
   6   0   6 1733.03  142.09
   6   0  -6 1814.62  140.89
   6   0  -6 1631.34  142.69
  -6   0   6 1659.73  139.49
  -7   0  -6    0.30    1.00
  -7   0  -6    1.20    1.70
   7   0  -6   -0.80    5.10
   7   0  -6    0.70    7.00
  -7   0   6    0.30    1.40
   7   0   6   -3.20    4.30
  -7   0   6    1.90    1.40
   8   0   6    8.20    5.70
   8   0  -6    7.60    6.20
  -8   0   6    8.90    2.40
  -8   0   6    3.10    1.70
  -8   0  -6   14.60    2.80
   8   0  -6    1.90    8.10
  -9   0   6    0.80    1.50
   9   0  -6    1.70    5.80
   9   0   6   -2.60    5.50
  -9   0   6    0.10    1.70
   9   0   6    1.10    1.20
  -9   0  -6    0.50    1.30
  -9   0  -6    0.70    1.70
   9   0  -6    2.80    9.10
  10   0   6 1640.54  119.99
  10   0  -6 1336.97  124.09
 -10   0   6 1534.65  119.09
 -10   0  -6 1413.26  119.19
  10   0  -6 1377.46  121.39
  10   0   6 1422.86  118.79
  10   0   6 1478.45  123.29
 -10   0  -6 1504.75  119.09
 -10   0   6 1511.25  119.19
  11   0   6    0.20    1.90
  11   0  -6   -1.90    6.70
 -11   0  -6    2.30    2.70
 -11   0  -6    2.10    2.00
  11   0  -6    7.50   10.90
  11   0   6   -1.50    6.80
 -11   0   6    3.00    2.50
 -11   0   6    8.20    2.60
  11   0   6   -0.70    3.10
  12   0   6  860.61   87.09
  12   0  -6  941.81   85.79
 -12   0   6 1002.90   82.79
  12   0   6 1114.79   83.09
 -12   0   6 1015.00   82.89
  12   0  -6 1123.39   90.89
 -12   0  -6  988.20   83.19
 -12   0  -6 1040.20   83.29
 -13   0  -6    3.30    2.80
  13   0   6    1.10    7.70
 -13   0   6    2.20    2.30
  13   0  -6    1.60    7.20
  13   0   6    4.30    2.10
 -13   0  -6    2.80    3.30
 -13   0   6    2.20    2.60
  13   0  -6    2.40   11.00
 -14   0   6  671.63   55.69
  14   0   6  672.43   62.19
 -14   0  -6  676.63   56.39
 -14   0   6  562.64   55.59
  14   0  -6  771.22   65.49
 -14   0  -6  658.63   56.19
  14   0   6  681.23   56.09
  15   0   6    1.60    9.40
  15   0  -6    0.50   11.60
 -15   0  -6   -0.40    3.50
 -15   0   6    8.00    3.20
  15   0  -6    8.60    9.20
 -15   0  -6    2.70    3.20
 -15   0   6    4.10    1.90
  16   0   6  648.24   58.49
 -16   0  -6  647.84   50.19
 -16   0   6  543.75   49.90
  16   0  -6  517.95   53.79
 -16   0  -6  556.14   49.60
  17   0  -6   -4.40   14.60
 -17   0  -6    1.50    3.30
 -17   0  -6   -2.80    3.50
 -17   0   6    1.70    3.30
 -17   0   6   -0.80    1.90
  17   0  -6   24.50   11.40
  17   0   6    7.40   11.20
  18   0   6   46.20   14.70
 -18   0   6   29.70    6.00
 -18   0  -6   22.20    5.30
 -18   0   6   30.70    6.10
 -19   0  -6    3.20    3.90
  19   0   6   18.50   14.10
 -19   0  -6    4.20    5.80
 -20   0   6   81.99   15.50
 -20   0  -6   62.59   10.70
  20   0   6  126.59   22.30
   0   0  -7    2.90    2.00
   0   0  -7    1.10    1.80
   0   0   7    2.80    1.40
   0   0   7   -0.10    1.00
   0   0   7    1.70    1.30
   0   0  -7    0.90    3.10
   1   0  -7    1.00    3.30
  -1   0  -7    4.60    2.10
  -1   0  -7    3.20    2.60
   1   0  -7    0.70    1.20
  -1   0   7    1.50    1.10
  -1   0  -7    2.50    0.80
   1   0   7    1.20    1.20
  -1   0  -7    1.30    2.50
  -1   0   7    0.10    0.70
  -1   0   7    1.60    1.20
   2   0   7 1755.82  133.89
   2   0  -7 1564.44  132.49
   2   0  -7 1503.15  134.29
  -2   0   7 1627.54  132.69
  -2   0  -7 1741.63  133.79
  -2   0   7 1745.63  133.19
   2   0   7 1826.12  133.39
   2   0  -7 1661.13  132.79
  -2   0  -7 1463.65  132.79
   3   0  -7    1.50    1.20
   3   0   7    0.10    1.20
   3   0   7    1.30    2.60
  -3   0  -7    1.70    1.80
   3   0  -7    3.20    1.30
  -3   0   7    0.90    1.40
  -3   0  -7    0.00    1.00
  -3   0   7    1.40    1.00
  -3   0  -7    2.90    0.70
  -4   0  -7  268.87   23.30
   4   0  -7  301.87   23.80
  -4   0   7  272.67   23.60
   4   0   7  286.27   25.60
  -4   0   7  309.17   23.50
   4   0  -7  254.37   26.60
   5   0   7   -0.90    3.40
  -5   0  -7    0.40    1.00
   5   0  -7   -3.50    5.00
   5   0  -7    2.40    3.30
   5   0   7    0.80    1.60
  -5   0   7    1.40    1.40
  -5   0   7   -0.10    1.10
   6   0  -7  143.29   17.90
   6   0   7  149.09   15.90
   6   0  -7  151.18   14.60
  -6   0   7  134.39   12.70
  -6   0  -7  135.59   12.40
   6   0   7  123.49   13.20
  -6   0   7  156.58   12.70
  -6   0   7  148.29   12.90
  -7   0  -7    7.10    1.70
  -7   0   7    4.00    1.60
  -7   0   7    0.20    1.60
   7   0   7    1.30    5.00
   7   0  -7    1.80    6.90
   7   0   7    0.30    0.50
   7   0  -7   -3.40    4.60
   8   0   7  330.57   36.70
  -8   0  -7  344.97   33.70
  -8   0  -7  432.86   33.70
  -8   0   7  424.96   33.80
   8   0  -7  445.86   36.30
   8   0  -7  456.95   40.10
  -9   0   7    0.10    1.80
   9   0  -7   -0.30    6.20
   9   0  -7    3.90    9.40
  -9   0   7    0.80    1.50
  -9   0  -7    0.90    1.40
   9   0   7   -0.80    5.70
  -9   0  -7   -0.10    1.80
 -10   0  -7 1712.73  137.49
  10   0  -7 1657.23  143.19
 -10   0   7 1569.24  137.19
 -10   0  -7 1643.14  137.59
  10   0  -7 1885.01  140.19
 -10   0   7 1736.83  137.49
  11   0  -7    0.00    6.10
 -11   0   7    1.20    2.10
  11   0   7    3.00    7.50
 -11   0  -7   -1.40    2.60
 -11   0  -7    2.90    2.30
  11   0  -7   17.60   19.60
 -11   0   7    1.80    2.60
 -12   0   7  268.67   25.60
  12   0  -7  269.97   29.10
  12   0  -7  300.37   34.80
 -12   0  -7  307.97   27.20
 -12   0   7  308.57   26.00
  12   0   7  295.87   31.30
 -12   0  -7  329.67   27.60
 -13   0   7    1.70    2.70
  13   0   7   -1.20    8.00
  13   0  -7   -1.40   11.40
 -13   0   7    1.80    2.50
 -13   0  -7    2.10    2.30
  13   0  -7   -2.50    7.00
 -13   0  -7    2.00    3.00
 -14   0   7  356.06   29.90
 -14   0  -7  329.47   30.10
  14   0   7  289.37   35.50
  14   0  -7  297.47   34.00
 -14   0   7  336.17   30.00
  14   0  -7  398.36   40.70
 -14   0  -7  390.16   31.00
  15   0  -7    2.70   12.90
  15   0  -7    6.50    7.50
 -15   0  -7    5.90    3.30
 -15   0   7    0.90    2.20
 -15   0   7   -0.60    2.30
  15   0   7    5.80    8.50
 -15   0  -7    3.40    3.90
 -16   0  -7  162.18   17.30
  16   0   7  139.59   24.40
 -16   0   7  144.29   17.40
 -16   0  -7  213.78   18.50
  16   0  -7  179.78   23.50
  16   0  -7  226.38   31.10
 -17   0   7    0.00    3.50
  17   0  -7   32.40   10.70
  17   0   7   -1.00    9.90
 -17   0  -7   -1.40    3.70
  17   0  -7   19.60   14.90
 -17   0  -7    7.40    5.20
 -18   0  -7   55.49    9.20
 -18   0   7   32.30    6.40
 -18   0  -7   66.59    8.80
  18   0   7   40.20   15.50
  19   0   7   32.30   15.10
   0   0   8 1463.45  120.69
   0   0  -8 1588.44  120.79
   0   0   8 1574.84  120.09
   0   0   8 1309.07  120.49
   0   0  -8 1533.35  121.39
  -1   0  -8    4.20    2.10
  -1   0   8    0.60    1.00
  -1   0  -8    0.90    2.60
   1   0   8    1.80    1.30
  -1   0  -8    0.50    2.90
  -1   0   8    1.00    1.20
  -1   0   8    2.30    1.40
  -1   0  -8    0.70    0.90
   1   0  -8    0.70    3.40
   2   0  -8  317.27   24.90
   2   0   8  303.27   26.30
  -2   0  -8  291.27   26.70
  -2   0   8  293.67   25.40
  -2   0  -8  288.57   25.50
   2   0  -8  288.07   27.20
  -2   0  -8  297.57   24.70
   2   0  -8  325.37   25.20
   3   0   8    0.70    1.40
   3   0   8   -0.10    2.70
  -3   0  -8    3.20    1.60
  -3   0   8   -1.10    1.20
  -3   0  -8    1.00    2.10
   3   0  -8    2.10    1.20
   3   0  -8    1.70    1.10
  -3   0   8    7.70    1.70
   4   0  -8 2001.20  155.48
  -4   0   8 1996.20  155.38
  -4   0   8 1970.00  154.48
   4   0   8 1679.43  156.08
   4   0  -8 1706.23  156.98
   4   0   8 2216.48  155.48
   4   0  -8 1867.01  154.28
  -4   0  -8 1952.90  154.18
   5   0   8    1.20    3.50
   5   0  -8    3.90    3.20
   5   0  -8    5.00    6.10
  -5   0  -8    1.30    1.00
  -5   0   8    0.10    0.90
  -5   0   8    1.00    1.50
   5   0   8   -0.10    1.30
   6   0  -8   26.50    9.40
  -6   0   8   36.60    4.60
   6   0   8   29.00    4.80
   6   0   8   45.60    8.70
   6   0  -8   43.00    7.30
  -6   0  -8   29.30    3.90
  -6   0   8   37.10    4.40
  -6   0   8   41.10    4.40
  -7   0  -8   -0.80    1.00
  -7   0   8    0.90    1.40
   7   0   8   -0.10    1.40
   7   0   8   -4.40    4.20
   7   0  -8   -2.80    8.10
   7   0  -8   -0.70    4.60
   8   0   8  406.16   39.80
  -8   0  -8  453.65   36.60
  -8   0  -8  435.86   36.00
  -8   0   8  460.95   36.30
  -8   0   8  396.16   36.10
   8   0  -8  478.15   42.80
   8   0  -8  410.66   38.00
  -9   0  -8    3.70    1.90
  -9   0   8   -0.40    2.00
   9   0  -8   -2.40    6.60
   9   0  -8   -2.30    9.40
  -9   0   8    0.20    1.60
   9   0   8   -1.30    5.80
  -9   0  -8    1.60    2.20
  10   0  -8   72.19   11.50
 -10   0  -8   64.59    7.40
  10   0  -8   46.40   14.50
 -10   0  -8   52.49    6.50
 -10   0   8   64.49    7.10
 -10   0   8   47.30    6.50
 -11   0  -8    1.50    2.10
  11   0  -8   -1.10    5.60
 -11   0  -8    0.80    2.60
 -11   0   8    0.80    2.30
  11   0  -8    0.30    9.90
 -11   0   8   -1.20    1.60
  11   0   8    0.30    7.00
 -12   0   8  348.47   28.40
 -12   0   8  341.77   28.40
 -12   0  -8  315.37   28.50
  12   0  -8  367.66   38.30
  12   0   8  314.37   33.60
  12   0  -8  329.57   31.60
 -12   0  -8  282.57   28.40
 -13   0   8   -1.70    2.30
  13   0  -8   -2.90   11.00
  13   0   8   -5.30    6.00
 -13   0  -8    1.40    2.50
  13   0  -8    6.20    6.60
 -13   0   8   -1.50    2.00
 -13   0  -8   -0.20    2.80
  14   0   8  327.27   33.60
 -14   0  -8  320.27   27.50
  14   0  -8  267.37   30.80
 -14   0  -8  306.67   27.70
  14   0  -8  353.16   38.30
 -14   0   8  292.67   27.00
 -14   0   8  297.27   26.90
 -15   0   8    1.00    2.80
  15   0   8   -2.60    8.40
 -15   0   8    2.40    2.40
  15   0  -8    2.00   12.40
 -15   0  -8    4.30    3.80
  15   0  -8    6.90    7.70
 -15   0  -8    1.50    2.40
 -16   0  -8  586.24   49.60
 -16   0  -8  647.04   49.40
 -16   0   8  566.14   48.70
  16   0  -8  497.75   52.39
 -17   0  -8    0.80    4.50
 -17   0  -8    4.40    3.40
 -17   0   8    5.10    3.10
 -17   0   8   -0.50    3.30
  17   0  -8   29.90   10.30
  17   0   8    9.90   10.70
  17   0  -8   -0.40   12.40
  18   0   8  134.19   25.10
 -18   0  -8  195.28   18.10
 -18   0  -8  181.28   18.70
 -19   0  -8   -0.40    3.60
 -19   0  -8   -0.20    4.60
  19   0   8   35.70   20.10
   0   0  -9    0.80    3.50
   0   0   9    1.10    1.10
   0   0  -9   -0.30    2.00
   0   0   9   -0.40    1.10
   1   0  -9    1.50    2.00
   1   0   9   -0.20    1.80
  -1   0  -9    0.90    0.90
  -1   0   9    0.90    1.30
  -1   0  -9    0.30    1.60
   1   0  -9    1.80    4.30
  -1   0   9    0.40    1.20
  -1   0   9    2.70    1.30
   1   0   9    1.10    1.30
  -1   0  -9    1.70    3.30
  -2   0  -9  230.28   21.00
  -2   0  -9  267.47   22.30
   2   0  -9  238.08   21.10
  -2   0   9  250.77   21.80
  -2   0  -9  282.67   23.00
   2   0  -9  279.57   25.90
  -2   0   9  268.27   21.40
   2   0   9  229.08   21.90
  -3   0   9    0.10    1.40
  -3   0  -9    0.20    0.40
   3   0   9    0.40    1.50
   3   0  -9    8.50    5.00
  -3   0  -9    1.20    2.70
  -3   0   9    0.70    1.10
   3   0  -9    1.30    1.30
   3   0  -9    0.60    1.10
  -3   0  -9    0.40    1.50
   3   0   9    1.50    2.90
  -4   0   9  576.84   47.60
  -4   0   9  597.44   47.30
   4   0   9  577.74   48.10
   4   0   9  562.64   49.20
   4   0  -9  570.64   50.59
   4   0  -9  578.24   47.00
  -5   0  -9    1.60    1.10
   5   0   9   -1.90    3.50
   5   0  -9    0.40    2.60
  -5   0   9    1.20    1.20
   5   0   9    0.80    1.60
   5   0  -9    1.40    1.40
   5   0  -9   -3.30    6.20
  -6   0  -9 1087.59   84.69
   6   0   9 1108.69   87.89
  -6   0   9 1007.70   84.59
   6   0   9 1014.00   85.79
  -6   0   9 1040.10   84.89
   6   0  -9 1026.90   85.59
   6   0  -9 1052.69   89.49
  -7   0   9    3.60    2.20
   7   0  -9    1.70    8.30
  -7   0   9    1.60    1.50
  -7   0  -9    2.60    1.50
   7   0  -9    1.00    4.90
   7   0   9   -0.10    5.00
   7   0   9   -0.20    1.80
  -8   0   9  584.94   44.10
   8   0   9  531.35   47.50
   8   0  -9  471.55   49.40
  -8   0   9  506.85   43.70
  -8   0  -9  525.75   43.50
   8   0   9  552.74   44.90
   8   0  -9  512.55   45.30
  -9   0  -9    0.60    1.70
   9   0   9   -3.90    5.70
  -9   0   9    1.80    1.90
   9   0  -9    5.70   10.20
   9   0  -9    2.80    6.00
  -9   0   9    4.30    2.50
  -9   0  -9    1.10    2.20
 -10   0  -9 1263.17  100.79
  10   0  -9 1350.86  102.99
 -10   0  -9 1258.27  101.19
 -10   0   9 1217.08  100.69
  10   0  -9 1265.17  107.79
 -10   0   9 1230.78  101.49
  10   0   9 1081.79  104.49
  11   0   9    0.20    7.00
 -11   0  -9   -0.30    2.60
  11   0  -9    3.70    5.60
 -11   0   9   -0.30    2.20
 -11   0   9   -0.50    1.60
  11   0  -9    6.70   11.60
 -11   0  -9    3.20    2.50
  12   0  -9  568.84   51.09
 -12   0   9  497.05   40.70
 -12   0  -9  537.75   41.40
  12   0  -9  444.26   42.90
 -12   0   9  451.45   40.40
  12   0   9  400.46   44.80
  13   0   9   -1.20    6.90
 -13   0   9   -2.00    2.50
 -13   0  -9    2.70    2.90
  13   0  -9    3.90   12.00
 -13   0   9    0.00    1.90
  13   0  -9    4.00    5.70
 -13   0  -9    0.40    2.20
  14   0   9   75.79   16.30
  14   0  -9   89.39   14.80
 -14   0   9   64.89    9.40
 -14   0   9  104.09   10.10
 -14   0  -9  116.69   10.70
 -14   0  -9   92.99   10.80
 -15   0   9    1.40    3.10
 -15   0  -9    4.50    3.90
 -15   0   9   -2.00    2.40
 -15   0  -9   -1.00    2.20
  15   0  -9    1.40   12.00
  15   0   9    5.90    9.50
  15   0  -9   14.00    8.20
 -16   0   9  239.08   19.80
 -16   0   9  217.18   21.10
  16   0  -9  178.78   24.80
  16   0   9  175.88   26.80
  17   0  -9   18.10   15.20
 -17   0   9    4.40    3.80
  17   0   9   12.90   11.80
 -17   0  -9    0.10    4.10
 -17   0   9    5.60    3.80
 -17   0  -9    8.30    3.90
 -18   0  -9  103.29   13.60
  18   0   9  108.89   22.50
 -18   0  -9  110.29   13.00
 -18   0   9  126.89   13.00
 -19   0   9    1.30    2.10
 -19   0  -9   -3.00    3.90
  19   0   9   32.60   12.30
 -19   0  -9   -1.40    3.60
  20   0   9   89.49   27.50
 -21   0  -9    7.10    6.10
 -21   0  -9   -4.70    5.40
   0   0 -10  308.27   29.70
   0   0  10  361.16   28.60
   0   0  10  305.87   28.40
   0   0  10  367.46   27.80
   1   0  10    0.30    1.30
  -1   0  10   -0.10    1.40
   1   0  10    3.80    2.20
  -1   0  10    1.20    1.30
  -1   0 -10    1.80    3.70
   1   0 -10    0.40    1.90
  -1   0 -10    1.60    1.20
  -1   0  10   -0.10    1.00
   1   0 -10    1.70    4.60
   2   0 -10 1031.30   83.19
  -2   0 -10  990.10   82.09
   2   0  10  985.10   81.19
  -2   0  10  940.31   80.89
  -2   0  10  948.11   81.19
  -2   0 -10 1024.40   81.39
  -2   0 -10 1030.70   80.09
   3   0 -10    6.80    6.20
  -3   0 -10    2.70    3.30
  -3   0 -10    0.30    0.70
  -3   0 -10    0.50    1.80
   3   0  10    1.00    3.00
   3   0  10    0.90    1.70
   3   0 -10    3.70    1.40
  -3   0  10    2.90    1.60
  -3   0  10    2.10    1.80
  -4   0  10 2402.46  179.88
   4   0 -10 2222.18  178.98
  -4   0  10 2093.99  179.18
   4   0 -10 2120.79  182.58
   4   0  10 2345.17  181.48
   4   0  10 2208.28  180.28
  -5   0  10    1.20    1.70
  -5   0 -10    1.00    1.10
   5   0  10   -0.70    1.80
   5   0  10    0.70    3.90
  -5   0  10    1.20    1.40
   5   0 -10    2.30    1.60
   5   0 -10   10.70    7.00
   5   0 -10    1.60    2.90
   6   0 -10  482.15   43.70
  -6   0 -10  487.55   37.70
   6   0  10  447.66   39.00
   6   0 -10  422.96   38.50
   6   0  10  439.56   40.80
   6   0 -10  465.45   38.80
  -6   0  10  458.35   38.00
   7   0  10    5.00    5.70
  -7   0 -10    1.00    1.30
  -7   0  10    0.60    2.00
   7   0 -10    3.20    9.60
   7   0  10    2.80    2.40
  -7   0  10    1.60    2.20
   7   0 -10   -1.90    4.30
  -7   0  10    1.80    1.70
   8   0 -10  306.87   32.70
   8   0  10  279.57   26.20
  -8   0  10  310.57   25.20
  -8   0 -10  329.87   25.00
   8   0 -10  278.27   26.80
   8   0  10  252.97   28.40
  -8   0  10  291.67   25.30
  -9   0 -10   -0.50    2.30
  -9   0  10    1.00    1.80
   9   0  10   -4.10    7.20
  -9   0 -10    0.80    1.60
   9   0 -10   -1.60   12.20
  -9   0  10   -0.90    2.30
   9   0 -10   -1.70    5.60
  10   0 -10  658.33   59.79
 -10   0 -10  615.64   51.99
  10   0 -10  574.04   53.09
 -10   0 -10  639.34   51.59
  10   0  10  599.94   55.89
 -10   0  10  637.34   51.69
 -10   0  10  629.74   51.69
 -11   0 -10    3.20    3.10
 -11   0  10    4.80    2.30
  11   0  10   -3.00    6.80
  11   0 -10   -1.30   10.80
 -11   0 -10    1.40    2.10
 -11   0  10    0.80    2.20
  11   0 -10    3.90    5.30
  12   0 -10   13.50   13.80
  12   0 -10   16.90    6.80
 -12   0 -10   14.60    3.70
 -12   0  10   15.80    4.10
 -12   0 -10   15.20    4.40
  12   0  10   13.90    8.50
 -12   0  10   16.40    3.90
 -13   0 -10    3.70    2.30
  13   0 -10    0.40   10.40
 -13   0  10   -1.20    2.40
 -13   0  10   -0.30    2.20
 -13   0 -10    0.00    2.70
  13   0 -10    0.30    5.90
  13   0  10    4.80    7.10
  14   0 -10   28.10    8.50
  14   0  10   18.70   10.10
  14   0 -10   21.40   15.10
 -14   0  10   21.90    4.50
 -14   0 -10   21.10    4.70
 -14   0 -10   27.50    5.70
 -14   0  10   26.30    5.10
  15   0  10    1.70    8.20
  15   0 -10    9.80    8.30
 -15   0  10   -1.00    3.00
 -15   0 -10    2.50    2.60
 -15   0 -10    1.30    3.70
 -16   0 -10  297.87   26.50
  16   0  10  206.48   29.20
 -16   0  10  260.07   21.60
  16   0 -10  219.68   26.00
 -16   0  10  201.28   20.80
 -17   0  10    1.00    3.10
  17   0  10    5.30   10.90
 -17   0 -10    2.80    3.10
 -17   0 -10   -2.00    3.80
  17   0 -10   14.50   15.70
 -18   0 -10   55.59    8.90
 -18   0  10   50.29    8.60
 -18   0 -10   76.19   10.50
  19   0  10   41.30   14.90
   0   0 -11    1.60    5.00
   0   0  11    3.70    2.00
   0   0  11    2.40    1.80
   0   0  11    1.30    1.60
   1   0 -11    1.20    2.50
  -1   0  11   -0.80    1.10
   1   0 -11   -1.10    5.30
  -1   0  11   -0.10    1.60
  -1   0  11    1.70    1.40
   1   0  11   -0.30    1.60
   1   0  11    0.50    1.60
  -1   0 -11    3.80    4.70
  -1   0 -11    0.50    1.10
  -2   0  11 1262.27  107.19
   2   0 -11 1316.17  109.59
  -2   0 -11 1281.57  107.69
  -2   0 -11 1358.56  106.19
   2   0 -11 1410.36  106.89
  -2   0  11 1287.47  106.49
  -3   0  11    0.40    1.40
  -3   0  11   -0.60    1.60
   3   0  11   -3.40    2.50
   3   0 -11   -0.40    6.40
   3   0 -11    2.70    1.70
   3   0  11    0.80    1.60
   3   0 -11    2.70    1.60
  -3   0 -11    1.50    1.20
  -3   0 -11    0.80    3.70
  -3   0 -11   -1.10    1.70
   4   0  11 1449.76  125.09
  -4   0 -11 1435.46  123.09
   4   0  11 1501.95  124.19
  -4   0 -11 1532.05  124.19
  -4   0  11 1673.43  123.79
   4   0 -11 1576.24  122.59
  -4   0  11 1510.25  123.09
   5   0 -11    0.40    1.50
  -5   0  11   -1.00    1.20
   5   0  11    0.40    3.70
  -5   0  11    0.20    1.80
   5   0 -11   -1.60    2.60
   5   0 -11    7.20    7.90
  -5   0 -11    0.30    1.10
   5   0  11   -0.80    2.00
   6   0  11  567.24   46.50
  -6   0  11  566.04   45.30
  -6   0 -11  601.14   44.90
   6   0 -11  482.15   45.40
   6   0 -11  528.35   45.40
   7   0  11    0.60    4.90
  -7   0  11    2.80    1.90
   7   0 -11    1.70    1.90
   7   0  11    5.00    2.80
   7   0 -11    2.90    9.70
   7   0 -11    3.00    4.70
  -7   0  11   -1.10    3.90
  -7   0 -11    2.20    1.50
  -8   0  11 1515.95  119.79
  -8   0  11 1607.74  120.09
   8   0 -11 1234.18  120.09
  -8   0 -11 1598.64  119.49
   8   0 -11 1391.96  128.09
   8   0  11 1523.75  123.59
  -9   0 -11    0.40    2.70
   9   0 -11    3.10    5.00
   9   0  11   -2.40    5.20
   9   0  11   -0.30    2.30
   9   0 -11   -0.70   10.10
  -9   0  11    1.20    1.90
  -9   0  11    0.90    2.20
 -10   0  11  319.07   28.40
 -10   0  11  314.37   28.50
  10   0 -11  318.57   37.20
 -10   0 -11  373.66   29.30
  10   0  11  325.07   33.30
  11   0  11   -2.20    6.80
  11   0 -11   -1.30   11.70
 -11   0 -11    0.70    2.90
  11   0 -11    1.40    5.30
 -11   0  11    0.50    2.00
 -11   0 -11    0.40    2.20
 -11   0  11   -0.60    2.40
 -12   0 -11   14.90    3.80
  12   0 -11   20.00   14.40
 -12   0  11    9.50    3.60
  12   0 -11    9.00    5.80
 -12   0 -11   10.60    3.90
 -12   0  11   14.90    3.80
  12   0  11   -2.50    6.50
 -13   0  11   -1.60    2.40
  13   0  11   -0.30    7.20
 -13   0 -11    1.20    2.40
  13   0 -11    5.40   11.50
 -13   0  11   -2.00    1.90
 -13   0 -11   -1.90    2.90
  13   0 -11   13.80    6.40
 -14   0  11  191.58   18.80
 -14   0 -11  237.08   20.30
  14   0  11  177.58   40.90
 -14   0 -11  201.08   19.20
 -14   0  11  191.28   19.00
 -15   0  11   -0.50    3.40
  15   0 -11   11.90    7.30
 -15   0 -11   -2.90    3.40
 -15   0 -11    4.10    2.60
 -15   0  11    0.30    2.40
  15   0  11    3.10    8.40
  15   0 -11    2.80   13.30
 -16   0  11  155.58   16.80
  16   0 -11  217.38   20.90
  16   0  11  133.49   26.10
 -16   0 -11  191.48   18.60
 -16   0  11  156.98   16.70
 -16   0 -11  171.88   17.50
 -17   0 -11    7.10    3.70
 -17   0  11   -2.00    2.90
  17   0  11    5.10   11.00
  17   0 -11   20.20   15.90
 -17   0 -11   -1.80    3.50
 -18   0 -11  161.78   18.00
 -18   0  11  157.88   16.50
  18   0  11  214.18   44.30
 -18   0 -11  158.18   17.00
 -19   0  11   -0.20    3.20
 -19   0 -11    0.90    4.80
  19   0  11   40.80   13.40
 -19   0 -11    0.70    4.20
 -20   0 -11    5.80    5.80
 -20   0 -11   -2.70    4.10
   0   0  12    1.30    1.80
   0   0 -12    7.40    6.80
   0   0  12    0.40    1.70
   0   0  12    4.40    2.00
   1   0 -12    0.60    6.20
  -1   0  12    0.60    1.40
  -1   0  12   -0.90    1.60
  -1   0  12    2.20    1.50
  -1   0 -12    1.60    5.10
   1   0  12    0.10    1.70
   1   0  12   -0.60    1.70
  -1   0 -12    3.20    1.50
  -2   0  12  822.92   66.69
  -2   0 -12  779.62   67.39
  -2   0 -12  840.22   65.59
   2   0 -12  816.52   69.49
  -2   0  12  761.42   65.79
   2   0  12  739.43   66.69
   2   0 -12  895.41   66.39
   3   0 -12   -1.60    7.20
  -3   0 -12    0.40    4.60
   3   0  12   -0.20    1.70
   3   0 -12    1.90    2.00
  -3   0  12    0.90    1.60
  -3   0  12   -1.10    2.10
  -3   0 -12    0.70    1.20
   3   0 -12    1.30    1.60
   3   0  12   -0.20    2.70
  -3   0 -12    1.00    2.00
   4   0  12 1664.23  132.39
   4   0  12 1715.03  131.49
  -4   0 -12 1442.16  130.19
   4   0 -12 1700.13  129.49
  -4   0  12 1464.65  129.99
  -4   0  12 1889.91  130.99
  -4   0 -12 1424.36  130.89
   5   0 -12    3.00    9.30
  -5   0 -12    1.90    1.30
   5   0  12   -2.10    3.90
   5   0 -12    1.50    2.50
   5   0  12    0.60    2.40
   5   0 -12    2.70    1.50
  -5   0  12    0.10    2.20
  -5   0  12    1.90    1.70
   6   0  12  114.59   14.20
   6   0  12  130.29   12.60
   6   0 -12  131.69   12.10
  -6   0 -12  103.99   10.50
  -6   0  12  102.89   10.90
   6   0 -12  111.39   18.70
   7   0 -12    2.10    1.80
   7   0 -12    1.00    4.30
   7   0  12    0.30    2.20
  -7   0  12    1.30    1.90
   7   0 -12   -1.10    9.70
   7   0  12   -1.40    4.70
  -7   0 -12   -1.00    1.30
   8   0  12    4.00    6.80
   8   0 -12    5.40    4.60
  -8   0  12    1.00    1.70
  -8   0  12    5.10    2.70
   8   0 -12    2.90   10.60
   8   0  12    2.40    2.80
  -8   0 -12    3.10    1.80
   9   0 -12    3.10    4.30
  -9   0  12   -1.00    2.10
  -9   0  12    2.50    2.10
   9   0  12   -0.40    2.70
   9   0 -12   -2.70    9.40
  -9   0 -12   -0.30    1.40
   9   0  12    1.90    5.90
  10   0  12  215.18   25.60
 -10   0 -12  257.77   21.10
  10   0 -12  198.68   22.10
 -10   0  12  243.58   21.20
 -10   0 -12  267.47   22.10
  10   0 -12  265.17   31.80
 -10   0  12  230.48   21.30
 -11   0  12    2.50    2.60
  11   0 -12    6.60    4.50
  11   0 -12    2.00   11.50
 -11   0 -12    0.20    2.80
  11   0  12    1.20    6.90
 -11   0  12   -0.60    2.00
 -11   0 -12    0.30    1.70
 -12   0 -12   56.39    8.20
 -12   0  12   48.10    7.30
 -12   0  12   58.89    7.20
  12   0 -12   92.79   20.90
  12   0  12   58.09   14.30
 -12   0 -12   59.59    7.30
  12   0 -12   51.09    9.80
  13   0 -12   -1.50   11.80
 -13   0 -12    1.80    3.60
 -13   0  12   -1.30    2.30
  13   0  12   -8.30    5.90
  13   0 -12   11.70    5.10
 -13   0  12    2.80    2.90
 -13   0 -12    1.30    2.20
  14   0 -12   36.50   17.30
 -14   0 -12   21.90    5.90
 -14   0 -12   31.70    5.80
 -14   0  12   27.90    5.60
  14   0  12   24.00   10.90
 -15   0 -12    5.10    3.00
 -15   0  12   -0.10    2.60
  15   0 -12   -2.90   13.30
 -15   0  12    0.10    3.00
 -15   0 -12   -0.30    3.90
  15   0  12   -0.40    8.70
 -16   0  12    4.80    3.50
 -16   0  12   18.60    5.20
 -16   0 -12   12.00    5.50
  16   0  12   22.40   12.40
 -16   0 -12    9.50    3.90
  16   0 -12   12.30   15.00
 -17   0  12    3.30    3.40
 -17   0 -12    0.00    4.40
  17   0  12   16.80   13.30
 -17   0 -12   -4.50    2.70
  17   0 -12   14.90   15.50
 -18   0 -12    7.50    5.40
  18   0  12   20.50   12.30
 -18   0  12   11.50    4.50
 -18   0 -12    7.50    4.40
  19   0  12   67.09   23.60
 -20   0 -12    2.10    4.20
 -20   0 -12    2.40    5.40
   0   0  13    0.60    1.70
   0   0  13    1.80    1.90
   0   0  13    0.30    1.70
   0   0 -13    6.00    6.80
   1   0  13    0.50    2.80
  -1   0 -13    0.90    1.40
   1   0  13    0.90    1.90
  -1   0 -13    1.30    6.50
  -1   0  13    0.80    1.60
   1   0 -13    7.10    7.20
  -1   0  13    3.00    2.30
  -1   0  13   -0.20    1.70
  -2   0  13 1536.05  117.89
  -2   0  13 1511.05  116.99
  -2   0 -13 1377.66  116.39
   2   0 -13 1415.46  120.49
   2   0 -13 1499.25  116.79
   2   0  13 1472.65  118.09
  -2   0 -13 1319.07  118.39
   3   0 -13    1.10    1.90
   3   0  13    0.00    2.20
  -3   0 -13    1.00    5.00
   3   0  13    0.00    3.60
  -3   0  13   -1.30    1.50
   3   0 -13    2.90    7.90
   3   0 -13    0.00    1.60
  -3   0  13    0.40    1.90
  -3   0 -13   -0.50    1.30
  -4   0  13  493.35   42.10
  -4   0 -13  451.35   43.20
   4   0 -13  500.35   41.50
   4   0  13  582.44   44.90
   4   0  13  540.25   43.70
  -4   0 -13  445.96   42.60
  -4   0  13  534.35   42.90
   4   0 -13  534.65   42.00
   5   0  13   -0.60    4.00
  -5   0  13   -0.70    2.20
   5   0 -13    1.40    1.30
   5   0 -13    0.80    2.50
   5   0  13    0.10    2.00
   5   0 -13    6.70    8.80
  -5   0  13    1.60    1.70
  -5   0 -13    1.60    1.00
  -6   0  13  498.35   39.20
  -6   0  13  477.35   39.80
   6   0 -13  439.96   39.00
   6   0  13  406.66   40.10
   6   0 -13  476.65   38.60
  -6   0 -13  504.75   38.70
   7   0  13   -4.30    4.20
   7   0 -13    8.10   10.00
  -7   0  13    0.70    1.80
   7   0  13    2.20    2.70
   7   0 -13    1.20    1.60
  -7   0 -13    1.20    1.50
   7   0 -13    2.50    3.80
   8   0  13  217.68   21.50
   8   0 -13  219.98   20.10
   8   0 -13  236.98   29.10
   8   0 -13  201.48   20.50
  -8   0 -13  225.78   19.80
   8   0  13  259.87   24.80
  -8   0  13  234.38   20.60
  -8   0  13  234.28   20.20
  -9   0 -13    2.10    1.90
   9   0 -13    4.10    3.90
  -9   0  13    1.60    2.00
   9   0  13   -2.40    5.00
   9   0 -13    4.70   11.10
  -9   0  13    2.00    2.40
   9   0  13    0.30    2.70
 -10   0  13  196.58   18.10
  10   0 -13  161.88   18.60
  10   0 -13  242.78   29.80
 -10   0 -13  224.88   18.20
  10   0  13  180.78   23.00
 -10   0  13  184.28   18.30
 -10   0 -13  240.78   19.60
 -11   0 -13    1.10    2.80
 -11   0  13    1.20    2.80
  11   0 -13    3.30    4.70
 -11   0 -13   -0.70    1.80
  11   0 -13    0.00   12.70
  11   0  13    1.90    6.30
 -11   0  13    0.40    2.30
 -12   0 -13  202.18   16.40
 -12   0  13  160.88   15.90
 -12   0  13  164.68   16.30
  12   0 -13  161.38   17.20
 -12   0 -13  193.78   17.60
  12   0  13  130.89   21.00
 -13   0 -13    0.50    3.90
 -13   0  13    4.10    3.00
  13   0 -13   11.30    4.90
  13   0 -13   -9.10   13.60
 -13   0  13   -0.80    2.90
 -13   0 -13    1.60    2.50
  13   0  13   -4.30    7.10
  14   0  13   19.40   10.40
 -14   0 -13    7.00    3.20
 -14   0  13   11.20    3.70
  14   0 -13    8.30   14.80
 -15   0 -13   -0.60    3.80
  15   0 -13   15.60   14.50
  15   0  13    1.00    9.20
 -15   0  13   -0.50    2.50
 -15   0  13    6.20    4.30
 -15   0 -13   -0.70    3.40
  16   0 -13   89.09   23.60
  16   0  13   65.79   19.30
 -16   0 -13   52.99   10.10
 -16   0  13   50.59    8.30
 -16   0 -13   74.49    9.00
  17   0  13   13.10   11.40
  17   0 -13   36.70   17.80
 -17   0 -13   -0.40    4.10
 -17   0 -13    9.00    4.00
 -17   0  13   -1.70    2.80
  18   0  13  196.08   28.10
 -18   0  13  139.29   16.50
 -18   0 -13  180.28   17.90
 -18   0 -13  159.88   18.30
 -19   0 -13    8.50    4.70
 -19   0  13    0.90    5.10
   0   0  14 1132.99   89.19
   0   0 -14 1091.29   87.69
   0   0  14  998.30   89.29
   0   0  14 1080.39   88.09
   0   0 -14 1121.29   91.39
  -1   0 -14    4.10    1.90
  -1   0  14    0.60    1.80
  -1   0  14    0.30    2.40
  -1   0 -14    3.80    6.50
   1   0  14   -1.40    1.80
   1   0  14    1.90    2.50
   1   0 -14   10.70    8.40
  -1   0  14   -0.40    1.80
   2   0 -14 1208.98   98.89
  -2   0 -14 1158.48  100.99
   2   0  14 1297.07  101.19
  -2   0 -14 1201.28   98.69
  -2   0  14 1136.09   99.09
   2   0 -14 1244.38  103.39
  -2   0  14 1316.07  100.29
   3   0 -14   -0.60    8.00
   3   0 -14    0.60    1.70
   3   0  14    2.10    2.50
  -3   0 -14   -1.20    5.30
   3   0 -14    5.20    2.80
  -3   0  14   -0.30    1.80
  -3   0  14    3.00    2.60
  -3   0 -14    1.00    1.40
  -4   0 -14  725.73   67.09
   4   0 -14  883.11   65.59
  -4   0  14  918.51   66.89
   4   0  14  859.01   68.39
   4   0 -14  810.72   65.09
  -4   0 -14  659.73   66.19
  -4   0  14  781.72   65.69
   4   0  14  801.32   67.19
   5   0 -14    1.60    2.40
  -5   0  14   -0.20    2.10
   5   0 -14   11.20    9.60
  -5   0 -14    0.20    0.70
   5   0  14    1.20    4.00
   5   0 -14    1.50    1.80
   5   0  14   -1.60    2.00
  -5   0  14    1.70    2.10
  -6   0  14   57.99    7.70
   6   0 -14   81.39    8.60
   6   0  14  100.59   12.50
   6   0  14   90.89   10.00
  -6   0  14   76.69    8.60
  -6   0 -14   64.79    7.30
   6   0 -14   38.90   17.30
   7   0 -14    1.70    3.30
   7   0  14    5.40    6.00
  -7   0  14    1.60    1.90
   7   0 -14    4.20    9.50
   7   0  14   -1.00    2.30
   8   0 -14   38.60    4.20
   8   0  14   28.20    9.20
  -8   0  14   43.50    5.40
   8   0  14   30.10    6.90
  -8   0  14   34.10    7.30
   8   0 -14   32.30    6.00
  -8   0 -14   38.50    4.80
   8   0 -14   43.70   14.00
   9   0  14   -0.20    5.60
   9   0 -14    5.40   10.90
  -9   0  14    0.30    2.10
   9   0  14   -1.70    2.50
   9   0 -14    4.70    3.50
  -9   0 -14   -0.40    1.60
  -9   0  14    4.80    2.80
 -10   0  14    3.90    2.40
 -10   0  14   10.70    3.80
  10   0 -14   12.10    4.00
  10   0  14    9.90    4.20
  10   0 -14   -0.40   11.10
  10   0  14    4.60    6.10
 -10   0 -14    3.40    2.00
 -10   0 -14    4.00    3.20
 -11   0 -14    1.00    3.10
  11   0 -14    3.20   11.60
  11   0  14    0.50    5.40
 -11   0  14    2.10    2.50
 -11   0  14    1.10    2.90
 -11   0 -14    6.40    2.50
 -12   0  14  200.68   19.70
  12   0  14  176.08   24.60
 -12   0 -14  215.98   20.90
 -12   0  14  230.98   19.90
 -12   0 -14  242.28   20.00
 -13   0  14   -2.90    2.30
 -13   0 -14    2.90    2.70
  13   0 -14    4.20   14.00
 -13   0 -14   -0.70    3.80
  13   0  14   -0.10    8.40
 -14   0 -14   11.80    3.50
 -14   0 -14    8.20    4.40
  14   0 -14   25.40   17.10
 -14   0  14   11.30    3.70
 -14   0  14    9.50    4.20
  14   0  14    3.30    8.80
  15   0  14   -1.30    9.10
 -15   0  14    0.20    3.40
  15   0 -14   19.80   16.00
 -15   0 -14   -1.00    2.50
 -15   0 -14    4.80    4.20
 -15   0  14    2.40    2.60
 -16   0 -14  183.68   17.80
 -16   0  14  164.98   17.30
 -16   0 -14  195.18   19.20
  16   0  14  153.78   26.40
 -17   0  14    6.10    3.60
  17   0  14   19.50   20.10
  17   0 -14   43.20   33.30
 -18   0 -14   46.40   12.70
 -18   0  14   54.39    8.70
 -18   0 -14   57.99    8.80
 -19   0 -14    6.30    4.10
 -19   0 -14    0.10    5.60
   0   0  15    0.00    2.20
   0   0 -15    2.50    7.10
   0   0 -15    0.20    1.60
   1   0 -15   -1.80    7.40
  -1   0 -15   -0.60    6.60
  -1   0  15    2.10    2.50
  -1   0 -15   -1.30    1.60
   1   0  15    1.00    2.40
  -1   0  15    0.70    2.00
   1   0  15   -0.30    2.80
  -1   0  15    1.60    2.70
  -2   0  15 1481.85  122.29
   2   0  15 1719.33  124.79
   2   0  15 1503.55  123.79
  -2   0 -15 1312.67  124.49
  -2   0 -15 1504.55  121.99
   2   0 -15 1552.94  122.19
  -2   0  15 1516.05  123.39
   2   0 -15 1511.65  126.99
   3   0 -15    7.30    9.70
  -3   0 -15   -2.50    5.50
  -3   0  15    0.20    2.50
  -3   0 -15   -0.70    1.50
  -3   0  15    0.70    2.20
   3   0 -15    3.50    2.90
   3   0  15   -1.90    2.20
   3   0 -15   -0.10    1.70
   4   0  15  379.86   31.30
   4   0 -15  336.17   35.80
  -4   0  15  335.27   29.30
  -4   0 -15  312.17   28.60
  -4   0 -15  298.67   30.20
   4   0 -15  374.56   29.10
  -4   0  15  365.36   30.30
   4   0 -15  325.07   28.40
   4   0  15  380.16   32.40
   5   0  15   -1.60    3.80
   5   0 -15    0.40    2.30
  -5   0 -15    0.10    0.40
   5   0  15    0.30    2.50
  -5   0  15    0.10    2.30
  -5   0  15   -0.70    1.90
   6   0  15  612.64   58.69
  -6   0  15  718.03   57.49
  -6   0  15  709.03   58.09
   6   0 -15  805.52   65.39
   6   0  15  752.92   60.99
   6   0 -15  623.44   56.49
   6   0 -15  617.34   56.59
  -6   0 -15  758.62   57.19
   7   0  15    1.90    2.50
   7   0 -15    5.50   10.20
   7   0  15   -6.20    4.00
  -7   0 -15    2.50    1.70
   7   0 -15    6.10    3.00
  -7   0  15    3.40    2.30
   8   0  15   33.90    7.10
   8   0 -15   39.50    5.00
   8   0  15   27.20    9.10
  -8   0 -15   32.20    4.70
   8   0 -15   37.40   13.80
  -8   0  15   33.70    5.60
  -9   0 -15    2.30    2.00
   9   0  15    0.20    2.90
   9   0 -15   11.40   12.20
   9   0  15    2.80    6.30
  -9   0  15    3.20    2.20
  -9   0  15    0.70    2.60
 -10   0 -15  198.08   21.40
  10   0 -15  243.18   19.90
 -10   0  15  190.18   20.80
  10   0  15  228.78   26.10
  10   0  15  241.68   23.10
 -10   0  15  269.17   21.00
 -11   0  15    1.40    2.90
  11   0 -15   -0.10   11.40
 -11   0 -15   -0.10    2.00
  11   0  15   -0.90    6.70
 -11   0  15   -0.20    2.10
 -11   0 -15   -2.70    2.70
  12   0 -15  243.58   34.30
 -12   0  15  202.58   21.50
 -12   0  15  160.98   18.30
 -12   0 -15  195.28   19.30
 -12   0 -15  184.08   17.70
 -13   0 -15    1.40    3.90
  13   0 -15   -2.40   13.40
  13   0  15    0.00    8.40
 -13   0  15    4.00    2.90
 -13   0  15    5.60    3.40
 -13   0 -15   -0.70    1.80
  14   0 -15   40.30   18.10
 -14   0  15   20.80    5.10
  14   0  15   33.10   13.30
 -14   0 -15   31.00    7.00
 -14   0  15   33.60    6.10
 -14   0 -15   25.80    5.40
  15   0  15    8.00   10.10
 -15   0  15   -0.10    2.80
 -15   0 -15    4.00    2.80
 -15   0 -15    0.10    3.60
 -15   0  15   -0.80    4.20
  15   0 -15    8.40   14.80
 -16   0 -15   25.10    5.90
 -16   0 -15   24.70    7.00
  16   0 -15   49.99   19.90
 -16   0  15   22.40    5.80
  16   0  15   24.60   14.50
  17   0 -15   37.00   18.50
  17   0  15   20.00   14.70
 -18   0  15   63.29    9.90
 -18   0 -15  106.89   13.50
 -18   0 -15   60.49   11.90
 -19   0 -15   -4.00    4.20
   0   0  16  893.91   75.59
   0   0 -16 1024.70   75.99
   0   0  16  904.01   75.99
   0   0 -16  831.72   77.79
   1   0  16    0.40    2.70
   1   0 -16   -0.40    7.60
   1   0  16    2.90    3.30
  -1   0  16   -0.90    2.30
  -1   0  16    1.30    2.60
  -1   0  16    1.10    2.40
  -1   0 -16   -1.70    6.70
   2   0  16  607.84   53.79
  -2   0  16  620.24   53.49
  -2   0  16  635.44   52.29
   2   0 -16  656.93   52.19
  -2   0 -16  598.34   54.99
   2   0 -16  610.34   57.29
   2   0  16  694.13   54.79
   3   0  16    1.40    4.50
  -3   0 -16    0.70    1.50
   3   0  16    1.20    3.20
   3   0 -16    3.10    2.00
  -3   0  16    1.00    2.20
   3   0 -16   -5.10    8.30
  -3   0  16   -0.10    2.60
  -3   0 -16    0.40    5.60
   4   0  16  419.76   36.00
   4   0 -16  386.46   33.20
  -4   0 -16  361.96   35.10
   4   0 -16  423.56   34.00
  -4   0 -16  366.86   33.50
  -4   0  16  396.16   34.10
  -4   0  16  446.26   35.50
   4   0  16  460.85   37.50
   4   0 -16  385.26   43.00
  -5   0  16   -0.50    2.50
  -5   0  16   -1.00    1.80
   5   0  16    0.10    4.00
   5   0  16    2.50    3.20
  -5   0 -16   -0.30    0.50
   5   0 -16   -2.70    2.10
   6   0  16  443.96   40.80
  -6   0  16  464.15   39.00
  -6   0  16  490.15   40.10
  -6   0 -16  428.26   38.50
   6   0 -16  497.75   47.10
   7   0  16    2.50    5.20
   7   0 -16   -0.80    9.80
  -7   0 -16    0.80    1.60
   7   0  16   -2.20    2.50
  -7   0  16   -0.20    2.80
  -7   0  16    2.10    2.30
   8   0  16  482.45   44.70
  -8   0 -16  482.25   42.30
   8   0 -16  574.04   53.09
   8   0  16  541.95   47.30
  -8   0  16  476.85   42.70
  -9   0  16    3.20    2.80
   9   0  16   -0.10    5.70
   9   0  16    1.50    3.30
  -9   0 -16   -0.40    1.80
   9   0 -16    7.50   11.60
  -9   0  16    1.80    2.20
 -10   0 -16  258.07   25.00
  10   0  16  316.47   31.60
 -10   0  16  276.87   25.40
  10   0  16  268.27   27.70
  10   0 -16  288.47   37.10
 -10   0  16  326.17   27.50
 -11   0 -16   -3.20    3.10
 -11   0 -16    2.10    2.20
  11   0  16   -0.20    6.90
 -11   0  16    0.70    1.70
 -11   0  16    4.90    3.60
 -12   0  16  162.28   16.80
 -12   0 -16  167.28   17.70
  12   0  16  171.48   23.90
 -12   0  16  171.38   16.40
 -12   0 -16  161.08   16.20
  12   0 -16  203.58   30.90
  13   0 -16   -9.30   12.90
 -13   0  16    1.60    2.80
 -13   0 -16    0.90    3.80
 -13   0  16    2.00    3.70
  13   0  16    9.00    9.10
  14   0 -16   27.50   18.10
 -14   0  16   12.50    4.20
 -14   0  16   11.70    4.10
 -14   0 -16    7.90    4.70
 -14   0 -16   14.80    4.40
  14   0  16   18.20   10.90
  15   0  16    9.30   10.80
  15   0 -16   10.80   17.50
 -15   0  16    2.60    3.00
 -15   0 -16    1.30    3.50
 -15   0 -16    1.40    2.60
 -16   0 -16   79.09    9.80
 -16   0  16   60.09   10.10
 -16   0 -16   56.49   10.60
  16   0  16  102.39   36.00
  16   0 -16  105.89   42.20
  17   0 -16   27.00   16.00
  17   0  16   49.20   16.60
 -18   0 -16   14.50    5.20
 -18   0 -16   -1.90    5.40
   0   0  17   -0.90    2.50
   0   0 -17    5.10    7.80
   0   0 -17    1.10    1.80
   0   0  17    3.70    3.10
   1   0 -17   -0.10    1.70
  -1   0 -17    0.00    1.80
  -1   0 -17   -2.20    6.40
   1   0  17    0.60    3.20
   1   0  17    1.20    2.70
  -1   0  17    0.90    2.20
  -1   0  17    0.50    2.50
   1   0 -17   -1.10    8.00
  -2   0 -17  295.17   27.20
   2   0 -17  289.77   33.30
   2   0  17  349.37   29.50
  -2   0  17  327.27   30.20
  -2   0  17  314.37   27.70
   2   0  17  365.96   30.40
   2   0 -17  340.67   27.60
  -2   0 -17  295.07   31.00
   3   0  17   -2.50    2.10
  -3   0 -17   -0.60    1.50
   3   0 -17    2.10    9.10
  -3   0  17    2.90    2.60
  -3   0 -17    2.80    5.70
   3   0  17   -1.70    3.30
   3   0 -17    0.60    1.70
   4   0 -17  366.36   34.70
  -4   0 -17  427.46   36.60
   4   0 -17  400.46   34.20
  -4   0 -17  430.26   34.80
   4   0 -17  461.25   43.10
  -4   0  17  430.26   35.40
   4   0  17  419.26   37.00
   5   0 -17   -6.00    8.80
  -5   0 -17    0.10    0.90
   5   0 -17   -1.50    2.20
   5   0  17    1.10    4.10
  -5   0  17    0.00    2.20
   5   0  17    0.50    3.00
  -6   0  17  117.19   11.10
   6   0  17   93.09   12.50
  -6   0 -17   99.49   10.20
   6   0 -17  134.49   21.40
   6   0  17  106.09   15.00
   7   0 -17    8.10   12.20
  -7   0  17   -0.30    2.10
  -7   0 -17    0.40    1.50
   7   0  17    0.70    2.80
   7   0  17    2.10    6.10
  -7   0  17    3.00    3.20
  -8   0 -17  420.56   36.90
   8   0  17  429.16   39.50
  -8   0  17  433.46   37.40
   8   0 -17  474.25   48.00
   8   0  17  443.66   41.90
   9   0  17    1.60    3.50
  -9   0 -17   12.60    3.40
  -9   0  17    5.00    3.10
   9   0  17    0.90    6.70
  -9   0  17    1.20    2.40
   9   0 -17    0.10   11.80
  10   0  17   63.99   11.20
 -10   0  17   62.49    8.10
  10   0  17   88.39   15.80
 -10   0  17   59.09    8.70
 -10   0 -17   70.29    7.80
  10   0 -17   69.49   19.90
  11   0  17    5.50    9.10
  11   0 -17   -3.30   12.20
 -11   0 -17    1.40    3.30
 -11   0 -17   -1.70    1.80
 -11   0  17    2.40    2.50
 -11   0  17    1.70    3.00
 -12   0 -17  130.59   14.20
 -12   0 -17  123.89   14.20
 -12   0  17  125.49   13.20
  12   0 -17  131.29   27.70
  12   0  17  133.89   20.60
 -12   0  17  101.69   12.50
 -13   0 -17    2.70    4.50
 -13   0  17    1.10    3.40
 -13   0  17    2.70    2.40
  13   0 -17    7.80   15.30
  13   0  17    8.90   10.20
 -13   0 -17    2.10    2.60
  14   0 -17   51.89   20.80
 -14   0 -17   30.50    7.60
 -14   0  17   20.80    5.10
  14   0  17   53.19   15.60
 -14   0 -17   40.20    6.70
 -14   0  17   25.60    6.40
 -15   0 -17    1.10    3.70
 -15   0  17   -0.80    2.70
  15   0 -17    4.80   14.70
 -15   0 -17   -1.30    2.40
  15   0  17   20.30   11.20
 -16   0 -17   59.79    9.70
 -16   0  17   64.79    8.70
 -17   0 -17    3.30    3.80
 -17   0  17    1.70    3.80
 -17   0 -17   -2.10    5.00
 -18   0 -17   67.09   11.30
   0   0  18  282.37   25.70
   0   0 -18  288.67   24.00
   0   0  18  262.57   26.00
   1   0 -18    0.50    1.80
   1   0  18    1.90    3.20
  -1   0 -18    2.80    7.50
  -1   0  18    0.70    3.30
   1   0  18    1.70    3.00
  -1   0 -18   -1.60    1.50
   1   0 -18    3.60    8.30
  -1   0  18   -0.30    2.80
  -2   0  18  620.54   47.80
   2   0 -18  519.75   47.10
   2   0 -18  615.24   54.29
   2   0  18  574.04   49.30
  -2   0 -18  537.75   47.10
   2   0  18  534.75   49.90
  -2   0 -18  583.04   51.09
  -2   0  18  601.54   49.10
   3   0  18   -1.90    2.60
   3   0 -18    4.20    9.40
  -3   0  18    1.40    2.80
   3   0 -18    2.80    1.80
   3   0  18    0.10    3.90
  -3   0 -18   -0.60    5.90
  -3   0  18   -0.40    2.40
  -3   0 -18    0.60    1.80
  -4   0 -18  215.48   20.50
   4   0 -18  247.68   28.10
   4   0  18  186.88   20.20
  -4   0  18  190.68   18.70
  -4   0 -18  201.18   18.10
   5   0  18    2.50    5.40
  -5   0  18    2.10    3.30
   5   0 -18   -1.50   10.40
  -5   0 -18    3.30    1.60
   5   0  18   -0.40    3.00
  -5   0  18   -0.10    2.10
  -6   0  18  468.75   43.60
   6   0 -18  451.65   51.19
   6   0  18  515.55   45.90
   6   0  18  607.64   48.50
  -6   0  18  554.74   45.00
  -7   0  18    1.40    3.30
  -7   0  18    1.20    2.40
   7   0 -18    0.60   10.40
   7   0  18   -2.50    2.80
  -7   0 -18    1.80    2.20
   7   0  18   -1.50    5.80
   8   0  18  215.68   22.20
   8   0  18  207.48   25.20
  -8   0 -18  220.58   19.40
   8   0 -18  245.08   32.10
  -8   0  18  201.78   19.60
  -9   0  18    3.20    3.30
   9   0  18   -1.30    6.30
  -9   0 -18   -0.30    1.80
   9   0 -18   16.10   12.80
  -9   0  18   -1.10    2.20
   9   0  18    1.60    3.40
  10   0 -18  187.98   30.80
 -10   0  18  179.78   17.60
 -10   0  18  185.38   17.10
  10   0  18  176.58   23.80
 -10   0 -18  176.38   16.60
  10   0  18  167.58   19.30
 -11   0 -18    2.10    3.70
 -11   0 -18    1.50    2.50
 -11   0  18    2.80    3.50
 -11   0  18   -3.60    2.10
  11   0 -18    5.00   14.00
  11   0  18    3.90    7.90
  12   0  18   53.49   15.50
 -12   0 -18   47.40    8.50
 -12   0 -18   53.99    6.70
  12   0 -18   55.69   19.90
 -12   0  18   30.30    6.20
 -12   0  18   36.60    7.10
 -13   0  18    1.50    3.00
 -13   0 -18    2.60    4.20
  13   0  18   16.90    9.30
  13   0 -18    3.30   13.70
 -13   0 -18    0.90    2.40
 -13   0  18    0.40    3.50
 -14   0  18   80.79   10.50
 -14   0 -18   83.59   10.50
 -14   0 -18   90.79   12.50
  14   0  18  117.99   20.80
  14   0 -18  132.99   30.00
 -15   0 -18    1.60    2.90
  15   0 -18   12.50   14.80
  15   0  18   36.40   16.00
 -15   0 -18    2.40    5.00
 -15   0  18    0.00    3.40
 -16   0 -18   -2.70    3.50
 -16   0  18   -6.30    2.80
  16   0 -18   23.30   17.80
 -16   0 -18   -0.80    4.80
 -17   0 -18   13.40    4.90
   0   0  19    3.50    3.20
   0   0 -19    4.70    8.60
   0   0 -19   -0.70    1.90
   0   0  19    1.60    3.40
   1   0 -19   -0.70    8.50
   1   0  19    4.30    3.10
  -1   0 -19   -0.80    7.00
  -1   0  19    3.10    3.90
  -1   0  19    0.30    2.90
  -1   0 -19    0.30    1.90
   1   0 -19    1.30    2.00
   1   0  19   -1.00    2.40
  -2   0  19   89.79   11.20
  -2   0 -19   93.59   15.20
  -2   0  19   85.39    9.90
   2   0  19  101.59   12.60
   2   0  19   81.69   11.20
   2   0 -19   94.79    9.40
   2   0 -19   98.69   18.80
  -2   0 -19   90.69    9.30
  -3   0  19    0.20    2.50
   3   0  19   -2.10    4.00
   3   0  19    1.10    3.30
   3   0 -19    0.40    1.90
   3   0 -19    6.20   10.60
  -3   0  19    0.20    2.60
  -3   0 -19    0.40    1.80
  -3   0 -19    3.20    5.40
   4   0 -19  223.98   27.60
  -4   0 -19  199.78   20.50
  -4   0  19  199.08   18.80
  -4   0 -19  182.78   16.70
   4   0  19  170.38   18.90
   4   0 -19  158.58   15.80
   4   0  19  217.98   21.40
  -4   0  19  187.78   17.40
   5   0  19   -2.50    2.80
   5   0  19   -0.20    4.80
  -5   0  19    2.80    2.70
  -5   0  19    0.70    3.30
  -5   0 -19    1.90    1.80
   5   0 -19   -0.70    9.70
   6   0  19  342.77   34.20
   6   0  19  400.06   36.60
  -6   0  19  397.06   32.40
  -6   0  19  352.26   33.20
  -7   0 -19    0.80    2.00
   7   0 -19    1.00   11.00
  -7   0  19   -0.90    3.20
   7   0  19   -0.40    3.10
  -7   0  19    2.20    2.80
   7   0  19    0.50    6.60
   8   0 -19  695.23   66.09
   8   0  19  640.14   59.99
  -8   0 -19  607.84   54.29
   8   0  19  626.84   61.59
  -8   0  19  734.73   58.89
   9   0  19    4.20    8.10
   9   0 -19   -3.20   12.20
  -9   0  19    0.60    3.50
   9   0  19    3.70    3.50
  -9   0 -19    1.80    1.80
  -9   0  19    0.30    2.20
  10   0  19   20.50    6.50
  10   0 -19   17.20   14.90
 -10   0  19    9.90    3.70
  10   0  19   24.40   20.00
 -10   0  19   16.90    4.90
 -11   0 -19    3.00    4.10
 -11   0  19   -1.10    2.90
  11   0  19    2.50    7.20
 -11   0 -19   -1.20    1.90
 -11   0  19    1.70    3.20
  11   0 -19   10.50   15.70
 -12   0  19   14.50    4.10
 -12   0  19   10.60    4.60
 -12   0 -19   14.10    5.40
  12   0 -19   27.40   16.90
 -12   0 -19   16.90    4.30
  12   0  19   32.20   13.10
  13   0 -19   13.70   15.10
 -13   0 -19    3.40    4.50
  13   0  19   24.90   11.10
 -13   0  19    1.30    2.60
 -13   0 -19    2.80    3.20
 -13   0  19    7.90    4.30
 -14   0 -19   17.10    4.60
 -14   0 -19    8.30    5.40
  14   0 -19   26.30   21.20
 -14   0  19    5.80    4.70
  15   0 -19   30.50   17.60
 -15   0 -19    4.70    3.80
  15   0  19   21.20   14.20
 -15   0  19   -2.80    3.10
 -15   0 -19    1.40    4.90
 -16   0 -19   -2.10    5.40
 -16   0 -19   10.00    4.20
   0   0 -20  288.77   31.70
   0   0  20  281.07   27.20
   0   0 -20  298.67   25.20
  -1   0 -20   -0.30    2.00
   1   0 -20    2.10    2.60
  -1   0  20   -0.40    2.90
   1   0 -20    1.30    2.20
   1   0  20    0.90    3.60
  -1   0 -20    2.40    7.00
   1   0  20    0.00    3.10
   1   0 -20    7.60    9.50
  -2   0  20   66.19    9.80
   2   0  20   88.09   11.70
   2   0 -20   68.29    8.10
  -2   0 -20   69.69    7.90
   2   0 -20   72.09   17.00
   2   0 -20   70.29    7.80
  -2   0 -20   75.29   13.70
   2   0  20   63.59    9.80
  -3   0  20    2.20    3.20
  -3   0 -20    8.20    6.20
   3   0  20    3.00    4.40
  -3   0  20    3.70    2.80
   3   0 -20    4.20   10.90
   3   0  20    1.60    3.60
  -3   0 -20    2.90    2.00
   3   0 -20   -1.10    1.90
  -4   0  20  380.86   32.00
  -4   0  20  396.86   33.60
   4   0 -20  383.66   41.20
   4   0  20  388.76   35.70
  -4   0 -20  338.67   31.30
  -4   0 -20  390.26   34.20
   4   0  20  313.07   33.40
   5   0 -20    1.30   11.30
  -5   0 -20    1.50    1.80
   5   0  20    2.40    3.60
  -5   0  20    4.50    3.90
  -5   0  20    1.10    2.70
   6   0 -20  208.88   32.00
   6   0  20  277.57   27.50
  -6   0  20  248.08   23.90
  -6   0  20  256.87   22.80
   6   0  20  256.57   25.10
  -7   0 -20    1.80    2.00
   7   0 -20   -0.10   10.40
   7   0  20   -0.70    3.10
   7   0  20    3.00    6.00
  -7   0  20    2.30    3.10
  -7   0  20    1.90    3.60
   8   0  20   15.40    5.70
  -8   0  20   13.60    4.20
   8   0  20   35.50   11.00
   8   0 -20   24.00   14.90
  -8   0 -20   22.20    4.40
  -9   0  20    4.90    3.40
  -9   0 -20    0.40    2.10
   9   0 -20   11.90   13.60
  -9   0  20   -0.20    2.40
   9   0  20    1.20    3.90
   9   0  20   -1.40    8.30
  10   0  20   19.80    7.10
  10   0 -20   54.99   17.90
 -10   0  20   21.20    5.00
 -10   0 -20   24.70    5.00
  10   0  20   47.50   13.90
 -10   0  20   32.30    6.50
  11   0 -20    2.80   14.80
 -11   0  20    0.40    2.60
  11   0  20    1.20    8.90
 -11   0 -20    1.00    2.40
 -11   0 -20    1.80    3.70
 -11   0  20    0.80    3.80
 -12   0 -20  276.17   23.40
 -12   0  20  249.88   24.00
 -12   0  20  223.28   22.90
 -12   0 -20  251.57   25.00
  12   0  20  225.88   30.00
  12   0 -20  315.37   40.10
  13   0 -20   13.10   21.40
 -13   0 -20   -5.70    3.90
 -13   0  20    1.90    3.20
 -13   0 -20    2.90    2.90
  14   0  20  263.17   32.30
 -14   0 -20  264.77   22.50
 -14   0 -20  212.48   23.70
 -14   0  20  175.68   21.30
  14   0 -20  306.17   40.60
 -15   0  20   -5.50    3.30
 -15   0 -20   -2.40    4.40
 -15   0 -20    4.10    3.90
   0   0  21   -2.10    3.00
   0   0 -21    3.80    2.50
   0   0  21    3.60    4.50
   1   0 -21    0.00    2.60
   1   0 -21   -1.70    9.60
   1   0 -21    1.10    2.60
  -1   0 -21    2.00    2.40
   1   0  21   -1.60    3.50
  -1   0  21    0.90    3.40
  -1   0 -21    4.40    7.80
   2   0 -21  145.59   13.00
  -2   0  21  117.59   14.30
   2   0 -21  113.29   12.20
  -2   0 -21  135.19   12.60
   2   0  21  115.39   14.70
   2   0  21  162.88   16.50
   3   0 -21    0.40    2.60
  -3   0  21    1.90    2.70
  -3   0 -21    0.70    2.00
   3   0  21    2.40    3.70
   3   0 -21   -0.70   10.70
   3   0  21    2.80    5.40
  -3   0  21   -2.30    2.60
  -3   0 -21    8.60    6.30
  -4   0 -21    8.90    3.10
  -4   0  21   12.80    3.80
   4   0  21   12.80    4.90
   4   0 -21   15.80   12.20
  -4   0  21   10.60    4.20
   4   0  21   10.50    5.80
  -5   0  21    6.30    3.40
   5   0  21    3.90    6.60
  -5   0 -21    1.60    1.80
   5   0 -21    0.20   11.20
   6   0  21  126.59   16.30
   6   0 -21  167.48   26.90
   6   0  21  182.58   19.30
  -6   0  21  143.59   14.60
  -6   0  21  122.69   15.20
   7   0  21    8.90    7.50
   7   0 -21   -0.80    9.40
  -7   0  21    2.10    3.60
  -7   0  21   -1.60    2.20
   7   0  21    4.70    4.20
   8   0 -21  274.27   34.40
  -8   0  21  236.48   21.40
  -8   0  21  216.68   24.10
  -8   0 -21  221.98   20.70
   8   0  21  205.78   23.60
   8   0  21  237.38   27.40
   9   0  21   -0.90    6.90
  -9   0 -21    2.70    2.00
  -9   0  21    1.70    4.00
   9   0  21    0.80    4.00
   9   0 -21   11.50   14.00
  -9   0  21   -2.40    2.50
 -10   0 -21   24.00    4.60
 -10   0  21   20.80    5.70
 -10   0  21   20.80    5.40
  10   0  21   43.70   12.30
  10   0 -21   28.60   15.90
  10   0  21   26.10    7.80
  11   0 -21    8.60   14.10
 -11   0 -21    4.50    2.80
 -11   0  21    3.30    4.00
 -11   0 -21   -2.00    3.40
 -11   0  21    0.20    3.00
 -12   0 -21   43.90    8.80
 -12   0 -21   46.20    7.30
 -12   0  21   42.40    7.30
  12   0 -21   72.79   21.50
 -12   0  21   38.80    7.80
 -13   0 -21    4.60    3.20
  13   0 -21   27.70   15.90
  13   0  21   42.20   14.90
 -14   0 -21   89.49   13.40
 -14   0  21  103.89   11.20
 -14   0 -21   75.79   13.90
 -15   0 -21    8.30    3.80
   0   0  22  477.25   44.70
   0   0 -22  485.95   49.10
   0   0 -22  504.15   43.10
   0   0  22  559.34   46.40
  -1   0 -22    7.60    8.00
   1   0  22    1.90    4.20
  -1   0 -22    1.10    2.40
   1   0 -22   10.70    9.40
   1   0 -22    0.00    3.00
   1   0 -22   -0.70    2.80
  -1   0  22   -0.20    3.50
   1   0  22    1.60    5.20
   2   0 -22  116.49   14.90
   2   0  22  138.29   16.00
  -2   0  22  103.09   13.60
  -2   0 -22  130.59   17.70
   2   0 -22  116.29   22.10
  -2   0 -22  100.79   11.40
   2   0  22  112.09   14.40
   3   0  22    5.00    5.30
   3   0 -22   -2.00    2.40
   3   0  22   -2.00    3.70
  -3   0  22   -0.10    3.20
   3   0 -22    0.60   10.40
  -3   0 -22   -0.80    2.30
  -4   0 -22   67.79   10.80
   4   0 -22  104.39   21.20
   4   0  22   64.99   10.30
  -4   0  22   42.50    8.90
  -4   0  22   67.89    8.40
  -5   0 -22   -1.40    1.60
   5   0 -22   10.20   12.50
   5   0  22   -2.60    3.20
   5   0  22    9.30    6.40
  -5   0  22   -0.40    2.90
  -5   0  22   -1.00    3.40
  -6   0 -22    0.50    1.00
   6   0  22   -0.50    3.70
  -6   0  22    1.60    3.20
  -6   0  22    2.50    2.80
   6   0 -22    0.70   12.40
   7   0 -22   -2.80    9.30
   7   0  22   17.20    8.80
  -7   0  22    0.10    3.80
   7   0  22    1.70    4.40
  -7   0  22   -0.20    3.00
  -7   0 -22   -1.80    1.80
  -8   0 -22   45.30    6.20
  -8   0  22   55.19    7.50
   8   0 -22   65.29   19.90
   8   0  22   36.90    8.90
  -8   0  22   33.80    7.40
   9   0 -22    7.20   12.50
   9   0  22    3.10    4.40
   9   0  22    6.40    8.70
  -9   0 -22    3.50    2.40
  -9   0  22   -1.60    2.90
  -9   0  22    0.50    4.80
  10   0  22   12.00    6.10
  10   0  22   34.00   12.00
 -10   0 -22   12.20    3.80
 -10   0  22   15.30    5.40
  10   0 -22   26.10   16.00
 -10   0 -22    7.20    5.40
 -10   0  22   12.10    4.30
 -11   0 -22    2.30    3.00
  11   0 -22   29.70   15.80
 -11   0  22   -0.30    3.10
 -11   0 -22    0.60    4.30
  11   0  22   26.70   10.30
  12   0 -22  287.27   39.60
 -12   0 -22  257.57   23.00
 -12   0  22  209.88   22.70
 -12   0 -22  249.28   24.90
 -13   0 -22   -4.20    4.60
 -13   0  22   -1.40    3.20
  13   0 -22   12.00   14.50
 -13   0 -22    0.80    4.40
 -14   0 -22  174.88   17.70
   0   0  23    4.10    4.30
   0   0 -23    7.50    9.30
   0   0 -23    0.90    2.50
   1   0  23    1.50    5.60
   1   0 -23    1.10    2.50
  -1   0 -23    1.80    2.50
   1   0 -23   12.80    9.70
   1   0  23   -1.10    3.90
  -1   0 -23   12.10    8.50
   2   0  23  133.99   18.50
   2   0  23  113.49   14.40
  -2   0 -23  114.79   11.60
   2   0 -23  143.39   22.90
   2   0 -23   95.89   11.80
  -2   0  23   96.99   15.70
  -3   0  23   -0.10    3.60
   3   0 -23   -0.50    2.40
  -3   0 -23    0.70    2.20
   3   0 -23    1.90   11.40
   3   0  23    3.30    3.60
   3   0  23    1.00    5.90
   4   0 -23   33.50    6.00
  -4   0  23   43.50    7.00
   4   0 -23   65.39   18.80
  -4   0  23   34.40    8.10
  -4   0 -23   37.10    5.90
   4   0  23   49.20   10.00
   4   0  23   60.59   12.10
  -5   0 -23   -0.40    2.00
  -5   0  23   -3.40    2.70
   5   0  23    6.40    6.20
  -5   0  23   12.00    4.90
   5   0 -23    2.40   12.90
   5   0  23   -2.20    3.50
   6   0  23    9.50    5.50
  -6   0  23   10.10    5.50
  -6   0  23   12.00    4.60
   6   0  23   39.10   14.90
   6   0 -23   20.40   14.50
  -7   0  23    3.40    3.20
   7   0  23    2.50    4.20
   7   0 -23    5.10   12.60
   7   0  23    8.70    7.90
  -7   0 -23    4.60    2.40
   8   0 -23   36.90   17.10
  -8   0 -23   38.10    6.40
  -8   0  23   35.00    6.60
  -8   0  23   38.30    8.70
   8   0  23   62.19   14.40
   8   0  23   48.80    9.90
  -9   0 -23    0.60    2.20
   9   0  23   -0.60    4.00
  -9   0  23    0.00    3.40
   9   0 -23   15.80   12.20
   9   0  23   27.80    8.70
  -9   0  23    0.80    4.60
 -10   0 -23   67.39   15.50
 -10   0 -23   49.80    8.20
  10   0 -23   82.59   21.40
 -10   0  23   63.79   10.90
  10   0  23   56.79   15.90
 -10   0  23   57.69    9.90
 -11   0 -23    0.00    4.40
  11   0 -23   18.20   15.30
 -11   0  23   -1.50    4.10
 -11   0  23   -0.10    2.80
 -11   0 -23    5.10    3.30
 -12   0 -23   38.90    7.50
  12   0 -23   65.59   21.10
 -12   0 -23   30.10    8.40
 -12   0  23   35.30    6.50
   0   0 -24  408.56   40.10
   0   0 -24  351.66   32.70
  -1   0 -24    0.20    2.20
   1   0 -24    5.20    8.90
   1   0 -24    0.30    2.20
  -1   0 -24   19.00    9.30
   1   0  24    0.90    4.00
  -1   0  24    1.80    3.30
  -2   0  24   37.40    8.20
   2   0 -24   35.10   13.70
   2   0 -24   38.10    6.30
   2   0  24   46.00    9.30
  -2   0 -24   32.10    5.60
   3   0  24   -2.10    4.00
   3   0 -24    6.40    9.40
  -3   0  24    4.00    4.60
   3   0 -24   -0.10    3.20
  -3   0 -24   -1.20    2.00
   3   0  24    4.50    6.00
   4   0  24   68.69   11.30
  -4   0  24   87.29   11.30
  -4   0 -24   67.59    8.40
   4   0 -24   80.59   20.60
   4   0 -24   79.09    9.30
   5   0  24    2.10    4.40
  -5   0  24    2.20    3.90
   5   0 -24   10.60   12.20
   5   0 -24   -0.60    3.10
  -5   0 -24    3.20    2.50
  -5   0  24    0.80    3.20
  -6   0  24  221.38   25.30
   6   0  24  335.77   28.60
   6   0  24  282.17   30.40
  -6   0  24  257.17   24.50
   6   0 -24  266.37   37.60
   7   0 -24   -1.50   13.00
  -7   0  24    4.10    4.20
  -7   0  24   -3.40    3.20
  -7   0 -24    3.10    2.60
   7   0  24    2.30    5.20
  -8   0 -24  285.57   25.40
  -8   0  24  324.47   26.20
   8   0  24  326.07   32.40
   8   0  24  258.47   28.70
  -8   0  24  233.48   26.80
   9   0  24   -1.50    5.50
  -9   0 -24    0.20    2.20
  -9   0  24    1.20    5.70
   9   0 -24   24.50   15.20
  -9   0  24   -0.60    3.50
 -10   0 -24   16.10    6.20
 -10   0 -24   27.20    5.50
 -10   0  24   22.40    6.10
 -10   0  24   17.00    5.40
  10   0 -24   58.39   18.80
  10   0  24   19.70    8.10
 -11   0 -24   -2.80    4.00
 -11   0 -24   -1.50    2.70
 -11   0  24   -1.80    3.40
  11   0 -24   43.60   20.30
   0   0  25   -0.60    3.90
   0   0 -25    1.00    2.50
   1   0  25    1.30    4.00
  -1   0 -25    0.10    2.50
   1   0 -25   -1.00    2.70
  -1   0  25    2.60    3.80
   1   0 -25   22.80   11.00
  -2   0 -25  167.88   18.30
   2   0 -25  190.98   18.80
  -2   0  25  247.48   22.10
   2   0  25  208.28   21.60
   3   0  25    1.10    4.40
  -3   0 -25   -3.30    2.00
   3   0 -25    9.70   10.90
   3   0 -25   -4.00    2.30
  -3   0  25    6.20    4.40
  -4   0 -25   24.90    5.10
   4   0 -25   24.30    5.40
   4   0 -25   42.50   15.30
   4   0  25   30.80    7.80
  -4   0  25   26.20    7.30
   5   0 -25   20.70   12.60
   5   0 -25   -3.00    2.40
   5   0  25   -1.70    3.80
  -5   0  25    4.30    4.00
   5   0  25   29.70   10.10
  -5   0 -25    0.80    2.10
   6   0  25   59.69   12.00
  -6   0  25   67.59   10.50
  -6   0  25   49.30    8.40
   6   0 -25   55.99    8.90
   6   0 -25   78.19   20.60
  -7   0  25    7.10    3.80
  -7   0 -25    2.20    2.60
   7   0  25    1.20    8.40
  -7   0  25    1.80    5.60
   7   0 -25   11.50   14.10
   8   0  25   76.89   13.80
  -8   0  25   93.29   11.10
  -8   0  25   84.99   12.20
  -8   0 -25   93.19   10.00
  -9   0  25   -2.10    5.10
  -9   0  25   -1.70    3.00
   9   0  25   -1.40    5.20
   9   0 -25   28.10   15.50
  -9   0 -25    6.40    4.90
 -10   0  25  133.49   17.80
 -10   0  25   97.29   13.80
 -10   0 -25  119.49   12.30
 -11   0 -25    2.90    3.10
   0   0 -26   87.89   10.70
   0   0  26  105.39   13.60
   2   0 -26  105.09   10.90
  -2   0 -26  101.79   10.40
  -2   0  26   70.49   12.10
   2   0  26   95.19   13.50
   3   0  26   -0.30    4.30
  -3   0  26    3.10    4.20
   3   0 -26   -0.30    3.10
  -3   0 -26    1.40    2.40
   3   0 -26   20.60   10.80
  -4   0  26   26.30    7.50
   4   0  26   52.29   10.70
   4   0 -26   46.80    7.70
  -4   0 -26   43.80    6.60
  -5   0  26    0.10    3.70
   5   0 -26   18.60   13.20
   5   0 -26    0.30    3.70
  -5   0 -26    1.60    2.50
   5   0  26   -1.20    7.40
   6   0  26  205.78   22.60
   6   0 -26  224.88   19.30
  -6   0  26  158.08   19.60
   7   0 -26   -0.20    3.20
   7   0 -26   19.10   17.00
  -7   0 -26    2.80    3.30
  -7   0  26    4.00    3.70
  -7   0  26   -2.10    3.50
   7   0  26    6.00    5.10
  -8   0 -26  209.28   18.60
  -8   0  26  162.88   22.50
   8   0  26  169.98   21.90
  -8   0  26  221.78   19.50
  -9   0  26    2.70    4.70
   9   0 -26   18.10    9.40
  -9   0 -26    3.80    3.20
   0   0  27    4.70    4.60
   1   0  27   -2.40    3.70
  -1   0 -27    3.80    4.90
  -1   0  27   -5.10    4.10
   1   0 -27   -3.10    3.20
  -2   0  27   73.49   12.00
   2   0  27   99.09   20.50
   2   0 -27   76.69   10.00
   6   0 -27   95.69   35.10
  -6   0  27   21.80    6.50
   6   0 -27   21.10    5.70
   6   0  27   28.00    8.50
   0   0  28  286.57   28.00
   0   0 -28  268.07   25.30
  -1   0 -28    4.30    3.00
  -1   0  28    2.30    4.60
   1   0 -28    4.30    3.60
   2   0  28  143.29   17.60
  -2   0  28  131.89   16.80
  -3   0  28   -1.20    4.70
   3   0  28    6.30    5.70
  -3   0 -28    5.40    3.30
   3   0 -28   -3.00    2.90
  -5   0  28    2.10    3.90
  -5   0 -28   -0.80    2.80
  -7   0  28    2.20    5.40
   0   0  29   -4.20    5.30
  -1   0  29    7.00    5.30
  -2   0  29   -1.50    5.00
  -3   0  29    5.10    5.00
  -1   1   0 1292.37  105.29
  -1  -1   0 1390.46  104.69
   1  -1   0 1324.57  105.39
   1   1   0 1137.29  104.99
  -1   1   0 1445.76  105.09
  -1   1   0 1180.38  104.59
  -1  -1   0 1395.16  104.59
   2  -1   0  166.48   14.00
  -2  -1   0  172.28   13.10
  -2  -1   0  144.69   13.70
   2   1   0  165.68   13.70
  -2   1   0  182.68   13.10
  -2   1   0  149.49   13.10
   2   1   0  161.48   13.10
  -2  -1   0  173.58   13.20
   2   1   0  137.09   14.00
   2   1   0  158.48   13.20
   2  -1   0  145.69   13.10
  -2   1   0  158.18   14.00
  -2   1   0  167.18   13.00
  -3  -1   0   57.79    6.90
  -3  -1   0   60.89    5.60
   3  -1   0   61.59    5.70
   3   1   0   75.19    7.20
  -3   1   0   61.79    5.50
  -3  -1   0   62.99    5.70
  -3  -1   0   78.79    7.90
   3   1   0   71.29    5.80
   3  -1   0   65.49    6.90
   3  -1   0   67.49    5.50
   3   1   0   59.19    5.60
  -4   1   0  478.15   41.40
  -4  -1   0  513.55   41.60
  -4  -1   0  500.25   41.50
   4   1   0  554.24   43.00
   4   1   0  533.65   41.50
   4  -1   0  472.45   41.50
  -4   1   0  485.55   41.60
   4   1   0  497.35   41.40
   4  -1   0  452.05   41.30
  -4  -1   0  589.64   42.90
   4  -1   0  566.24   43.20
  -5   1   0 2280.07  195.08
   5  -1   0 2447.46  196.78
   5   1   0 2716.53  196.78
  -5  -1   0 2356.86  195.98
   5   1   0 2454.25  194.98
   5  -1   0 2394.46  194.78
  -5   1   0 2632.34  195.08
  -5  -1   0 2376.26  195.08
  -5  -1   0 2256.67  194.98
  -6   1   0   32.00    3.60
  -6   1   0   31.10    3.60
  -6   1   0   28.70    3.60
  -6  -1   0   36.50    3.80
   6   1   0   34.30    6.70
  -6  -1   0   29.60    3.60
  -7  -1   0  834.92   65.59
  -7  -1   0  872.41   65.69
  -7   1   0  817.72   65.39
  -7   1   0  701.33   65.59
  -8   1   0  229.08   18.50
   8  -1   0  206.48   22.30
  -8  -1   0  239.58   18.70
   8   1   0  182.38   21.40
  -9  -1   0  232.58   19.50
   9  -1   0  196.98   23.60
   9   1   0  193.68   22.70
  -9  -1   0  252.87   19.50
 -10  -1   0  451.85   40.00
  10  -1   0  433.96   44.00
 -10  -1   0  509.45   40.30
  10   1   0  444.56   43.30
 -10   1   0  545.95   40.20
 -11  -1   0  444.16   38.70
 -11   1   0  495.15   38.60
 -11  -1   0  464.85   38.60
  11  -1   0  518.55   44.50
  11  -1   0  364.46   42.30
  12   1   0   16.30    8.70
  12  -1   0    5.70    8.70
  12  -1   0    9.70    8.80
 -12  -1   0   15.10    3.50
 -12   1   0   20.00    4.30
 -12  -1   0   22.00    5.90
  13   1   0  108.29   18.50
 -13   1   0   66.39    8.50
 -13  -1   0   89.89   11.60
  13   1   0   72.79   14.60
 -13   1   0   77.49    8.80
  13  -1   0   68.09   14.80
 -14  -1   0   16.50    4.00
  14  -1   0   18.50    9.90
 -14   1   0   17.50    4.50
  14   1   0   20.60    9.50
 -14   1   0   22.70    4.80
  14   1   0   10.10    8.30
  14  -1   0   17.10    9.50
 -15   1   0  117.59   12.20
  15  -1   0  149.39   19.90
 -15  -1   0  122.89   12.20
  15  -1   0   94.59   19.00
  15   1   0   80.19   17.60
 -15   1   0  103.89   12.10
 -16   1   0   50.09    7.80
 -16   1   0   39.00    7.40
  16  -1   0   61.09   16.00
  16   1   0   48.50   15.30
 -16  -1   0   47.10    7.90
 -16  -1   0   52.09    7.40
  17   1   0   19.40   11.00
  17  -1   0   49.10   15.70
  17  -1   0   -5.70   10.40
  18   1   0   26.00   12.50
 -18  -1   0    8.80    4.00
  18  -1   0   21.40   14.80
   0  -1   1  100.89    8.50
  -2  -1   1  910.71   72.79
   2  -1  -1  872.61   73.89
  -2  -1   1  783.62   73.49
  -2   1  -1  835.12   73.09
   2   1   1  849.41   72.69
  -2   1  -1 1030.30   72.89
  -2  -1   1  960.40   72.99
   2   1   1  825.22   72.79
  -2   1  -1  775.82   72.79
   2   1   1  956.30   73.59
   2  -1  -1  818.42   73.19
   2  -1  -1  977.80   72.69
   2  -1  -1 1030.40   73.39
   2   1  -1  932.11   72.89
   2  -1   1 1030.40   73.89
  -2  -1  -1  888.31   72.89
  -2   1   1  904.51   72.69
   2   1  -1 1039.80   72.99
  -2   1   1  928.51   72.89
  -2  -1  -1  784.92   73.09
   2  -1   1 1063.79   72.99
  -2  -1  -1  779.02   72.69
   2   1  -1 1011.60   73.59
   2  -1   1  835.62   73.19
  -3  -1   1  262.17   20.70
   3  -1  -1  268.67   20.50
  -3   1  -1  233.58   20.60
  -3  -1   1  294.87   21.80
  -3  -1   1  264.97   20.80
   3   1   1  217.68   21.30
   3   1   1  237.18   20.50
  -3  -1   1  265.17   22.50
   3  -1  -1  277.87   21.80
  -3   1  -1  277.17   20.70
   3  -1  -1  229.58   21.40
   3   1  -1  263.47   20.70
   3  -1   1  257.87   21.40
   3  -1   1  233.28   20.90
  -3  -1  -1  233.68   21.40
  -3  -1  -1  264.17   20.70
   3   1  -1  242.78   22.10
  -3  -1  -1  213.48   20.50
   3   1  -1  258.27   21.50
  -3   1   1  264.17   20.50
   3  -1   1  235.68   20.70
   3  -1   1  271.37   22.30
   3  -1   1  249.88   20.60
   4   1   1  249.28   17.30
   4  -1  -1  189.08   18.60
   4   1   1  185.08   18.40
   4  -1  -1  202.68   18.90
  -4  -1   1  217.68   17.30
   4  -1  -1  219.58   17.10
  -4  -1   1  204.28   18.80
   4   1   1  211.48   17.10
  -4   1   1  237.08   17.20
   4   1  -1  189.28   19.40
  -4  -1  -1  205.18   17.20
   4  -1   1  197.88   18.30
  -4   1   1  204.88   17.40
   4   1  -1  215.58   17.30
  -4  -1  -1  187.98   18.90
   5  -1  -1  373.96   26.90
  -5  -1   1  329.47   27.20
  -5  -1   1  344.97   29.10
  -5  -1   1  303.57   27.10
   5   1   1  290.97   28.40
   5  -1  -1  352.26   29.50
   5  -1  -1  347.97   30.00
  -5   1  -1  376.46   27.30
   5  -1  -1  316.87   28.70
   5   1  -1  350.96   27.10
  -5   1   1  294.37   26.90
   5   1  -1  311.87   29.40
  -5  -1  -1  327.27   27.10
   5  -1   1  282.47   28.00
  -5  -1  -1  351.06   28.30
   5  -1   1  347.67   29.70
  -5   1   1  294.67   27.10
   5  -1   1  352.96   28.70
  -5  -1  -1  323.67   27.10
   5   1  -1  324.67   28.80
   6  -1  -1   85.89   11.70
  -6  -1   1   99.69    8.60
  -6  -1   1   92.19    8.40
   6  -1  -1   79.39    8.00
   6  -1  -1  108.89   11.60
   6   1   1   96.79   10.80
  -6  -1  -1  102.59   10.00
  -6  -1  -1   85.19    8.40
  -6   1   1   84.99    8.40
  -6   1   1   88.59    8.20
   6  -1   1  102.29   10.20
   6   1  -1   84.09   10.80
  -6  -1  -1   82.19    8.20
   6  -1   1   98.69   10.70
   6  -1   1   78.79   11.50
   6   1  -1  105.89   12.30
   7  -1  -1  744.33   62.49
  -7  -1   1  729.83   57.99
   7   1   1  599.34   59.29
   7  -1  -1  675.43   59.99
  -7  -1   1  792.62   58.19
  -7  -1  -1  710.03   57.89
  -7   1   1  657.53   57.89
  -7  -1  -1  762.82   57.99
   7   1  -1  685.23   60.59
   7  -1   1  762.72   60.89
  -7   1   1  675.13   57.69
   7   1  -1  745.93   60.19
   8   1   1  373.86   32.30
  -8  -1   1  355.66   29.80
   8  -1  -1  329.77   33.10
  -8  -1   1  324.77   30.00
   8   1  -1  309.97   32.10
  -8  -1  -1  366.96   29.80
   8   1  -1  424.76   34.30
   8  -1   1  343.27   32.80
   8  -1   1  349.47   32.10
  -8  -1  -1  389.96   29.90
  -8   1   1  329.97   29.50
  -8   1   1  377.36   30.00
   9  -1  -1   84.69   13.20
  -9  -1   1   63.29    6.90
   9  -1  -1   60.59   13.00
  -9  -1   1   81.69    7.90
   9   1   1   59.89   11.00
   9   1  -1   78.09   11.80
  -9   1   1   69.29    7.10
  -9  -1  -1   59.89    6.80
   9  -1   1   53.59   11.20
   9  -1   1   50.59   11.20
   9   1  -1   71.29   13.40
  -9   1   1   60.79    6.80
  -9  -1  -1   72.09    7.20
 -10  -1   1  112.79   11.40
  10  -1  -1  127.89   17.80
  10  -1  -1  118.49   16.90
  10   1   1  113.69   15.50
  10   1   1  119.49   16.00
 -10   1   1  112.39   11.40
 -10  -1  -1  122.89   11.50
  10   1  -1  110.89   17.20
  10   1  -1  118.39   16.10
  10  -1   1   95.29   15.60
 -10   1   1  141.59   11.70
 -10  -1  -1  142.79   12.00
  11   1   1  145.29   17.40
  11  -1  -1  137.59   17.80
  11  -1  -1   93.79   20.10
 -11   1  -1   76.79   10.30
 -11   1  -1  128.59   12.80
 -11  -1   1  106.29   10.80
  11   1  -1  116.79   16.40
 -11  -1  -1  130.99   11.40
 -11  -1  -1  103.09   10.70
 -11   1   1  117.09   10.80
  11   1  -1   69.59   16.50
  12   1   1   34.60    9.30
  12   1   1   23.70    9.30
  12  -1  -1   22.20    9.90
 -12  -1   1   24.40    4.60
 -12   1  -1   23.70    4.60
 -12   1  -1   19.20    4.00
 -12  -1  -1   23.80    4.80
 -12   1   1   21.80    4.50
 -12  -1  -1   22.90    4.40
  12   1  -1   15.70    8.80
  12  -1   1   21.50    9.20
  12   1  -1   31.10   10.90
 -13  -1   1   90.69   10.30
 -13   1  -1   88.39   10.30
 -13   1  -1  115.99   10.70
  13   1   1   84.59   14.40
  13  -1  -1  100.29   16.90
  13   1   1   84.69   15.50
  13  -1   1   71.59   14.50
  13  -1   1   79.09   15.20
  13   1  -1  105.09   26.70
 -13   1   1  111.29   10.60
 -13  -1  -1  122.29   11.10
 -14   1  -1   12.40    3.90
  14   1   1   18.00    7.90
  14   1   1    9.60    9.00
 -14  -1   1   12.60    6.10
 -14  -1   1    7.50    2.90
 -14   1  -1   11.30    3.40
  14  -1  -1   10.60    9.40
 -14  -1  -1    8.50    3.10
 -14   1   1   12.30    3.90
  14   1  -1   10.10    8.50
  14  -1   1    1.00    8.40
  14  -1   1    8.40    8.20
 -14   1   1    6.30    2.70
 -14  -1  -1    9.20    4.10
  15  -1  -1   34.70   15.60
 -15  -1   1   18.70    5.70
 -15   1  -1   19.90    4.80
  15  -1  -1   16.50   10.10
 -15  -1   1   18.00    4.20
  15   1   1    9.50    9.70
 -15   1  -1   20.20    4.90
 -15   1   1   26.40    5.30
 -15  -1  -1   16.10    4.20
  15  -1   1   13.70    9.30
  15   1  -1   12.70    9.60
 -15   1   1    9.10    3.90
 -16   1  -1   36.30    6.80
 -16   1  -1   30.50    6.40
 -16  -1   1   33.30    7.00
 -16  -1   1   29.30    6.10
  16  -1  -1   50.09   14.90
  16   1   1   46.20   14.30
  16  -1  -1   23.00   12.70
  16  -1   1   86.99   29.00
 -16  -1  -1   25.40    5.70
  16  -1   1   42.60   14.30
 -16   1   1   23.30    5.60
  16   1  -1   31.60   12.60
  16   1  -1   53.79   20.40
  17   1   1   37.80   13.40
 -17   1  -1   23.10    5.40
 -17   1  -1   25.20    6.00
  17  -1  -1   38.50   14.10
 -17  -1   1   15.00    5.30
 -17  -1   1   29.40    5.80
 -17   1   1   14.30    5.40
 -17  -1  -1   24.70    5.20
 -17  -1  -1   25.20    6.90
  17  -1   1   28.10   25.40
 -17   1   1   15.20    5.00
  17   1  -1   27.70   12.70
 -18  -1   1   19.40    5.10
 -18   1  -1   19.10    5.20
 -18   1  -1   18.50    4.90
 -18  -1   1   12.40    4.70
  18  -1  -1   33.70   14.80
  18   1   1   42.00   15.30
  18  -1   1   22.90   14.30
  18   1  -1   34.00   14.40
 -18   1   1    8.70    4.40
 -18   1   1   22.20    5.00
 -18  -1  -1   11.40    4.40
 -18  -1  -1    9.40    5.10
  19   1   1  105.39   20.70
 -19   1  -1   45.80    8.80
 -19   1  -1   57.09    9.30
  19  -1  -1   91.39   22.60
 -19  -1   1   54.49    9.40
 -19  -1   1   53.59    8.90
 -19   1   1   58.99    9.20
  19  -1   1  112.59   25.00
  19   1  -1  102.99   21.90
 -19   1   1   51.79    8.90
 -19  -1  -1   52.99    8.80
 -19  -1  -1   54.09    9.80
  20  -1  -1  112.89   22.00
  20   1  -1  141.99   20.70
   0  -1   2    0.80    0.40
   0  -1  -2    0.30    0.20
   0   1  -2    0.70    0.50
   0  -1   2    0.50    0.50
   0  -1  -2    0.30    0.20
   0  -1  -2    1.20    0.80
   0  -1   2    1.30    0.80
   0   1  -2    0.40    0.70
   0   1  -2    0.20    0.30
   0  -1  -2    0.70    0.40
   0  -1   2    0.80    0.30
   0   1  -2    0.10    0.20
  -1   1  -2  727.23   59.69
  -1   1  -2  804.32   60.49
   1   1   2  689.93   59.99
   1  -1  -2  844.22   59.89
  -1  -1   2  764.42   59.99
  -1   1  -2  659.43   59.69
   1   1   2  688.43   59.69
  -1   1  -2  776.72   59.99
   1  -1  -2  839.12   59.79
  -1  -1   2  643.04   60.39
   1  -1  -2  666.33   60.79
   1   1   2  644.44   60.29
   1  -1   2  794.92   60.49
  -1   1   2  750.32   59.89
  -1  -1  -2  755.22   59.99
  -1   1   2  845.02   59.89
  -1  -1  -2  690.83   60.29
   1   1  -2  732.83   59.79
  -1  -1  -2  844.52   60.39
   1   1  -2  787.42   59.99
   1  -1   2  827.22   59.79
  -1   1   2  697.13   59.79
  -1   1   2  699.13   60.79
  -2  -1   2  502.45   46.20
   2   1   2  591.54   45.90
   2  -1  -2  536.75   46.00
   2  -1  -2  516.75   46.70
   2  -1  -2  602.84   46.30
   2   1   2  560.04   46.80
  -2  -1   2  582.74   46.30
  -2   1  -2  628.24   47.20
   2   1   2  492.25   46.20
   2  -1  -2  589.04   47.60
  -2   1  -2  655.73   46.30
  -2  -1   2  559.14   47.10
  -2   1  -2  545.15   46.00
   2   1   2  517.95   46.30
   2  -1  -2  610.14   46.30
   2   1  -2  619.34   46.40
  -2  -1  -2  567.74   46.30
   2   1  -2  504.85   47.10
   2  -1   2  583.64   47.10
   2   1  -2  546.65   46.20
   2  -1   2  531.75   46.00
   2   1  -2  634.44   46.20
  -2  -1  -2  528.45   46.20
  -2   1   2  618.44   46.00
  -2   1   2  561.84   46.20
  -2  -1  -2  647.64   47.00
  -2  -1  -2  614.94   46.00
  -2   1   2  600.54   46.20
   3  -1  -2  114.29   11.30
   3   1   2  115.59    9.90
  -3   1  -2  140.09   12.40
   3  -1  -2  126.49   10.30
  -3  -1   2  124.69   11.00
   3   1   2  122.29   11.50
  -3  -1   2  119.29   10.30
  -3  -1   2  134.99   11.90
   3   1   2  105.99   10.30
   3  -1  -2  129.69   11.10
   3  -1  -2  133.79   12.10
   3  -1  -2  114.89   10.00
   3  -1   2  128.19   10.10
  -3  -1  -2  130.99   10.50
   3  -1   2  121.89   10.50
  -3  -1  -2  116.79   10.20
   3   1  -2  106.89   10.40
  -3  -1  -2  139.89   11.90
  -3   1   2  128.19   10.60
   3  -1   2  112.49   10.30
  -3  -1  -2  106.59   10.00
   3   1  -2  123.99   11.10
  -3  -1  -2  112.39   10.70
   3   1  -2  114.59   12.10
   3  -1   2  121.99   12.10
  -3   1   2  116.29   10.00
  -3   1   2  105.49   10.20
   4   1   2 2165.98  165.38
   4  -1  -2 2164.48  165.18
  -4  -1   2 2091.19  164.28
  -4  -1   2 2046.90  163.88
   4  -1  -2 1926.61  164.98
  -4  -1   2 2006.90  165.08
   4   1   2 2050.79  163.68
  -4   1  -2 2312.77  164.08
   4  -1  -2 2171.38  163.68
   4  -1  -2 2050.39  165.88
   4  -1   2 1757.62  163.88
   4   1  -2 2276.87  164.98
  -4  -1  -2 1845.02  163.68
   4   1  -2 1959.80  165.58
   4  -1   2 2222.08  165.88
   4  -1   2 1888.91  163.68
   4   1  -2 2287.67  164.08
  -4  -1  -2 1886.31  163.88
  -4  -1  -2 1781.32  164.28
   4  -1   2 1932.91  164.18
   4  -1   2 1892.01  164.38
  -4   1   2 1915.51  163.68
  -4   1   2 2002.50  163.98
   4   1  -2 2196.48  163.98
  -4  -1  -2 2334.87  164.28
   5   1   2 3252.67  303.97
   5   1   2 4213.18  305.47
  -5   1  -2 3618.84  303.37
   5  -1  -2 3637.44  304.87
  -5   1  -2 4402.26  303.87
   5  -1  -2 4100.49  303.27
  -5  -1   2 3740.63  303.47
   5  -1  -2 4190.68  305.27
   5   1  -2 4067.19  303.57
  -5  -1  -2 3330.47  303.27
  -5  -1  -2 3376.26  303.47
   5   1  -2 3572.44  305.47
  -5   1   2 3529.15  303.37
   5  -1   2 4315.27  305.97
  -5  -1  -2 3495.75  304.57
   5  -1   2 3215.08  303.87
  -5   1   2 3862.11  303.67
   5  -1   2 3818.62  304.57
   5   1  -2 4383.96  305.07
   6  -1  -2  256.67   20.70
   6  -1  -2  247.18   23.60
  -6  -1   2  239.58   21.00
   6  -1  -2  252.17   23.60
  -6   1  -2  270.37   21.00
   6   1   2  247.08   23.30
  -6   1   2  224.48   20.80
  -6  -1  -2  246.88   21.00
  -6  -1  -2  261.37   21.10
   6  -1   2  263.47   22.50
   6  -1   2  272.37   24.20
  -6   1   2  237.18   21.10
  -6  -1  -2  243.88   21.90
   6   1  -2  247.28   24.20
   6   1  -2  257.67   23.00
   7   1   2  360.16   30.10
   7  -1  -2  343.07   30.10
   7  -1  -2  319.27   30.00
  -7   1  -2  305.67   27.20
   7   1   2  310.37   28.40
  -7  -1   2  400.06   29.20
  -7  -1  -2  330.97   27.10
  -7   1   2  331.87   27.30
  -7   1   2  295.57   26.90
   7   1  -2  348.77   29.60
  -7  -1  -2  318.87   27.20
   7   1  -2  297.17   32.00
   7  -1   2  327.77   30.50
   7  -1   2  351.26   29.00
   7  -1   2  281.27   28.50
   8  -1  -2   11.80    6.60
   8  -1  -2    6.30    6.90
  -8  -1   2    5.20    1.70
   8   1   2    8.80    4.20
   8   1   2   12.80    5.50
  -8   1   2    9.10    2.10
   8  -1   2    5.20    6.70
   8  -1   2    8.10    5.10
  -8   1   2    7.90    2.10
  -8  -1  -2    4.60    1.90
   8   1  -2   14.70    7.50
   8   1  -2    2.30    5.10
  -8  -1  -2   10.70    2.30
   9  -1  -2  660.43   55.09
   9   1   2  670.03   54.69
   9   1   2  516.95   52.59
   9  -1  -2  655.63   55.29
  -9   1  -2  614.64   52.49
  -9  -1   2  625.74   51.29
  -9  -1  -2  646.34   51.39
   9   1  -2  631.64   55.69
   9  -1   2  628.14   55.29
  -9   1   2  570.34   50.99
   9   1  -2  623.44   54.09
  -9   1   2  663.23   51.49
  -9  -1  -2  619.54   51.29
 -10   1  -2  293.57   26.30
  10   1   2  261.97   29.50
  10   1   2  314.67   28.70
  10  -1  -2  341.37   31.90
 -10  -1   2  298.47   26.20
  10  -1  -2  298.07   30.50
  10   1  -2  284.27   29.50
 -10   1   2  267.27   25.90
  10  -1   2  288.77   30.40
 -10  -1  -2  319.87   26.40
  10   1  -2  356.66   32.30
  10  -1   2  333.57   31.20
 -10  -1  -2  357.26   26.60
 -10   1   2  284.87   26.30
  11  -1  -2   66.79   13.40
 -11  -1   2   60.59    6.80
  11   1   2   64.39   10.70
 -11   1  -2   58.79    7.00
  11  -1  -2   70.69   15.90
 -11   1   2   54.89    7.00
 -11  -1  -2   63.29    7.00
  11  -1   2   46.70   12.50
 -11   1   2   60.09    6.90
  11  -1   2   56.09   11.70
  11   1  -2   49.20   11.40
  11   1  -2   67.29   15.20
 -11  -1  -2   56.19    7.20
  12   1   2  112.69   14.20
  12  -1  -2  110.09   17.00
 -12   1  -2  116.99   11.50
  12  -1  -2  101.09   18.70
 -12  -1   2  102.29   10.90
  12   1  -2   99.69   15.90
  12  -1   2   96.59   14.80
 -12   1   2  118.89   11.10
 -12   1   2  104.69   11.20
 -12  -1  -2  118.49   11.20
  12   1  -2  103.19   18.20
 -12  -1  -2  129.59   11.90
 -13  -1   2  113.49   12.60
  13   1   2  128.89   15.30
 -13   1  -2  126.99   12.50
  13  -1  -2  138.29   20.70
 -13  -1   2  113.49   12.00
  13  -1   2  122.39   18.70
  13   1  -2  101.39   16.90
  13   1  -2  136.29   20.00
 -13   1   2  128.59   12.20
  13  -1   2  114.09   16.20
 -13  -1  -2  129.09   12.90
  14   1   2   15.30    9.10
 -14   1  -2   26.50    5.70
 -14   1  -2   25.70    5.50
 -14  -1   2   34.10    6.00
  14  -1  -2   26.60   10.50
 -14  -1   2   30.40    5.50
 -14  -1  -2   30.90    5.50
  14  -1   2   14.50    8.80
  14   1  -2   58.19   15.80
 -14   1   2   34.00    5.80
  14   1  -2   49.00   12.50
  15  -1  -2  108.09   19.70
 -15   1  -2   78.69   10.10
 -15  -1   2   79.19    9.90
  15   1   2   68.59   16.20
  15   1   2  110.39   14.10
  15  -1  -2   89.59   17.90
 -15   1  -2   78.09   11.50
 -15  -1  -2   92.39   10.30
 -15   1   2   77.19    9.90
  15  -1   2  120.69   17.00
 -15  -1  -2   88.29   11.00
  15   1  -2  114.49   20.60
  15   1  -2  102.89   18.70
  16  -1  -2   54.89   14.80
 -16  -1   2   39.40    6.30
 -16   1  -2   30.10    6.20
 -16   1  -2   37.70    6.70
 -16  -1   2   31.60    6.30
  16   1   2   16.50   11.90
 -16  -1  -2   35.60   10.20
  16   1  -2   32.00   12.70
 -16  -1  -2   33.50    6.00
  16  -1   2   23.80    6.10
 -16   1   2   24.70    5.90
 -16   1   2   37.80    6.30
 -17  -1   2   65.49    8.80
 -17  -1   2   73.59    9.60
 -17   1  -2   62.99    9.20
  17  -1  -2   98.79   20.50
  17   1   2   68.69   28.60
 -17   1  -2   60.99    9.40
  17  -1   2   75.59   18.30
 -17   1   2   71.49   14.30
 -17   1   2   66.09    9.00
  17   1  -2   77.49   18.00
 -17  -1  -2   69.09    8.90
  18  -1  -2   25.00   14.10
  18  -1  -2   35.60   13.10
  18   1   2   10.00   12.60
  18   1  -2   32.40   13.90
  18  -1   2    9.70   12.90
 -19   1  -2   39.60    8.10
 -19  -1   2   39.00    7.80
  19   1   2   69.49   20.70
 -19   1  -2   37.90    7.40
 -19  -1   2   46.90    8.60
  19  -1  -2   79.39   20.90
 -19   1   2   49.40    8.20
 -19  -1  -2   51.89    8.10
 -19   1   2   46.10    9.50
  19  -1   2   58.09   18.20
 -19  -1  -2   37.60    9.50
  20   1   2  151.58   23.60
  20  -1  -2  147.89   22.40
  20  -1   2  120.29   24.20
  20   1  -2  122.89   23.30
 -21  -1   2   85.59   12.30
 -21   1  -2   92.39   12.70
 -21   1   2   95.79   12.20
 -21  -1  -2  107.49   17.90
   0   1   3 1897.91  153.68
   0  -1  -3 1863.11  154.58
   0  -1  -3 1988.20  153.78
   0  -1   3 2176.38  153.78
   0  -1  -3 2007.20  153.98
   0  -1  -3 1962.20  153.58
   0   1  -3 2029.30  153.58
   0  -1   3 1793.32  153.98
   0  -1   3 1896.41  153.58
   0   1   3 1799.72  153.58
   0   1  -3 1719.13  154.08
  -1  -1   3 2677.43  222.18
   1  -1  -3 2811.32  221.98
  -1  -1   3 2637.04  221.38
   1  -1  -3 2883.11  221.48
   1   1   3 2748.43  221.68
  -1   1  -3 2548.34  221.28
   1   1   3 2578.24  222.38
   1  -1  -3 2971.10  222.98
   1   1   3 2956.00  222.08
  -1   1   3 2611.94  221.38
  -1  -1  -3 2965.20  221.68
  -1   1   3 2457.35  222.58
  -1  -1  -3 2912.81  221.38
  -1  -1  -3 3196.88  222.18
   1  -1   3 3233.38  221.78
  -1  -1  -3 2465.05  222.08
   1  -1   3 2477.25  221.48
   1   1  -3 2756.12  221.48
  -2  -1   3  213.98   17.50
   2   1   3  232.88   17.30
  -2  -1   3  194.98   17.60
   2   1   3  186.28   17.90
   2   1   3  196.18   18.30
   2   1   3  227.58   17.80
  -2  -1   3  207.68   17.30
   2  -1  -3  199.18   17.60
   2  -1  -3  213.28   17.50
  -2  -1   3  231.28   18.80
   2  -1  -3  239.78   19.50
   2  -1   3  212.78   18.70
  -2   1   3  190.38   17.50
  -2   1   3  202.58   17.40
  -2  -1  -3  200.98   17.70
  -2  -1  -3  203.38   17.30
   2   1  -3  213.88   17.70
  -2   1   3  220.78   17.60
   2  -1   3  246.48   17.40
   2   1  -3  245.58   17.60
   2   1  -3  200.28   18.90
  -3  -1   3  328.07   23.90
   3  -1  -3  268.17   23.50
   3  -1  -3  255.37   25.40
  -3  -1   3  247.58   24.80
   3   1   3  260.37   23.80
  -3  -1   3  303.97   23.80
   3   1   3  277.17   23.30
   3  -1  -3  328.77   23.90
   3   1  -3  242.68   25.40
   3   1  -3  311.27   24.20
  -3  -1  -3  269.17   23.40
  -3   1   3  273.07   23.50
   3   1  -3  330.97   23.90
  -3   1   3  326.87   23.80
   3   1  -3  322.17   23.70
  -3   1   3  282.97   23.70
  -3  -1  -3  302.87   23.90
   3  -1   3  274.27   25.20
   3  -1   3  275.37   23.80
   4   1   3  246.38   20.60
   4  -1  -3  248.18   20.20
   4  -1  -3  233.98   18.60
   4   1   3  249.97   18.50
  -4  -1   3  235.68   19.60
   4  -1  -3  198.08   20.40
  -4   1  -3  258.27   19.00
  -4   1   3  215.88   18.80
  -4   1   3  225.98   18.60
  -4  -1  -3  220.48   18.50
  -4  -1  -3  207.28   18.70
   4  -1   3  238.48   21.10
   4   1  -3  195.38   21.20
   4  -1   3  204.28   18.80
   4  -1   3  205.38   18.80
   5  -1  -3 3186.08  290.77
   5   1   3 3850.31  291.37
   5  -1  -3 3827.32  290.87
   5  -1   3 3586.74  289.87
   5   1  -3 3113.39  291.17
   5   1  -3 4125.69  289.67
  -5  -1  -3 3743.93  289.27
  -5   1   3 3245.08  289.37
   5  -1   3 3710.23  289.67
  -5  -1  -3 3293.77  289.67
  -5   1   3 3505.45  289.17
   5  -1   3 4006.80  291.77
  -5  -1  -3 3830.32  289.47
  -6   1  -3  873.31   67.09
   6   1   3  714.13   67.39
   6  -1  -3  781.62   69.29
   6  -1  -3  909.11   69.39
   6   1  -3  854.91   68.69
   6  -1   3  891.81   71.49
  -6  -1  -3  797.62   67.19
   6  -1   3  849.52   67.79
  -6  -1  -3  838.22   66.99
  -6   1   3  765.62   67.59
  -6   1   3  752.92   66.89
  -6  -1  -3  898.71   67.79
   6   1  -3  857.21   70.19
  -7  -1   3 1900.51  173.98
   7  -1  -3 1953.70  176.38
  -7   1  -3 2448.66  174.18
   7   1   3 2220.28  176.78
   7  -1  -3 2396.96  176.78
   7  -1   3 2314.97  175.58
   7   1  -3 2448.85  176.28
   7  -1   3 2379.76  177.38
  -7   1   3 2218.68  174.28
  -7  -1  -3 2112.79  174.58
  -7  -1  -3 1890.11  173.98
   7   1  -3 1957.80  176.98
  -7   1   3 2052.19  173.98
  -7  -1  -3 2070.19  174.18
   8  -1  -3  228.88   24.10
  -8  -1   3  229.28   19.80
  -8   1  -3  196.18   19.70
   8   1   3  271.27   24.00
   8   1   3  192.18   20.50
  -8   1   3  201.38   19.60
  -8  -1  -3  255.07   20.10
   8  -1   3  223.48   23.80
  -8   1   3  257.07   20.10
   8  -1   3  272.27   22.80
  -8  -1  -3  243.08   19.80
   8   1  -3  227.18   24.80
  -9   1  -3  290.67   23.40
   9   1   3  229.38   26.80
  -9  -1   3  273.57   23.40
   9   1   3  240.18   24.30
  -9   1  -3  287.07   23.60
   9  -1  -3  263.87   27.50
   9  -1  -3  310.47   29.00
  -9  -1  -3  287.67   23.60
   9  -1   3  298.47   28.10
   9   1  -3  288.67   29.10
  -9   1   3  308.77   23.70
   9   1  -3  310.87   26.90
   9  -1   3  230.68   24.80
  -9  -1  -3  240.48   23.20
 -10   1  -3  234.18   18.40
  10  -1  -3  222.08   24.90
  10  -1  -3  200.88   22.80
 -10   1  -3  187.58   18.20
 -10  -1   3  199.58   18.20
  10   1   3  185.78   19.40
  10   1   3  198.28   22.60
  10  -1   3  173.68   22.70
  10   1  -3  206.18   24.80
 -10  -1  -3  234.28   18.40
 -10  -1  -3  239.38   18.70
  10   1  -3  172.78   21.50
 -10   1   3  221.28   18.30
  10  -1   3  189.08   20.20
 -10   1   3  211.18   18.40
 -11   1  -3  196.28   17.20
  11   1   3  205.08   18.80
 -11  -1   3  200.98   17.80
  11  -1  -3  190.48   22.40
 -11   1  -3  172.18   16.80
  11   1   3  193.08   22.30
  11  -1  -3  208.38   24.80
 -11  -1   3  178.18   16.80
 -11  -1  -3  176.78   17.20
 -11  -1  -3  186.18   16.90
 -11   1   3  189.38   17.00
 -11   1   3  191.48   16.90
  11  -1   3  159.08   22.00
  11   1  -3  164.08   20.90
  11   1  -3  182.58   24.10
 -12   1  -3   72.19    7.70
  12  -1  -3   60.79   15.00
  12   1   3   62.99   12.90
 -12  -1   3   57.09    7.10
  12  -1  -3   66.99   13.60
 -12  -1   3   63.09    7.60
  12   1   3   43.10    8.60
 -12   1  -3   53.59    7.20
  12  -1   3   55.79   10.70
  12   1  -3   57.69   12.40
  12   1  -3   61.39   15.70
  12  -1   3   75.59   14.40
 -12  -1  -3   67.49    7.80
 -12   1   3   61.49    7.00
 -12  -1  -3   47.50    6.90
  13  -1  -3    2.40    7.60
  13   1   3    8.60    4.40
  13  -1  -3    5.90   10.70
 -13   1  -3    6.40    2.50
 -13  -1   3    5.20    2.30
 -13  -1   3    4.70    2.90
  13   1   3   11.40    7.00
 -13   1   3   -0.10    1.90
 -13  -1  -3    0.30    2.90
  13   1  -3    5.70    9.90
  13  -1   3    3.30    5.10
 -13   1   3    2.90    2.50
  13   1  -3   -0.10    6.80
  13  -1   3    5.40    8.10
 -14  -1   3   29.40    5.60
 -14  -1   3   41.90    6.50
  14  -1  -3   43.20   12.20
  14   1   3   41.00   12.10
  14   1   3   40.40    7.50
 -14   1  -3   42.60    6.80
  14  -1  -3   42.30   14.40
 -14  -1  -3   33.70    6.20
 -14  -1  -3   49.30    7.70
 -14   1   3   24.80    5.60
  14   1  -3   32.90   10.80
  14  -1   3   35.90   11.80
  14   1  -3   40.20   13.20
 -14   1   3   42.40    5.90
  14  -1   3   52.39   10.10
 -15  -1   3  101.29   10.10
 -15  -1   3   84.29   10.20
 -15   1  -3   79.09   10.00
  15  -1  -3  107.79   20.20
  15  -1  -3   94.89   18.20
 -15   1   3   82.09    9.70
 -15  -1  -3   95.89   10.50
  15  -1   3   92.69   17.60
  15   1  -3   84.49   17.30
 -15  -1  -3   81.79   10.60
  16  -1  -3   29.00   12.60
 -16   1  -3   30.20    6.20
 -16  -1   3   28.00    6.20
 -16  -1   3   45.50    6.70
  16   1   3   51.19    8.50
 -16   1  -3   43.80    7.10
  16  -1   3   35.20   14.00
 -16   1   3   27.80    5.80
 -16  -1  -3   37.40    6.40
  16   1  -3   41.00   13.20
 -16  -1  -3   33.50    7.40
  17  -1  -3   55.29   16.90
 -17  -1   3   32.40    6.70
  17   1   3   55.49   10.00
 -17   1  -3   39.70    7.70
 -17   1  -3   36.10    6.90
 -17  -1   3   26.20    5.90
 -17   1   3   32.70    6.40
  17   1  -3   52.99   16.20
 -17  -1  -3   41.20    7.20
 -17  -1  -3   33.50    7.20
  17  -1   3   39.30   13.90
 -17   1   3   36.60    8.20
  18  -1  -3   28.00   15.20
  18   1   3   43.50   15.40
  18  -1   3   26.90    8.00
  19  -1  -3  157.88   23.40
  19   1   3  117.59   23.40
 -19   1  -3   99.49   12.90
 -19  -1   3  105.49   12.40
 -19  -1   3   93.59   12.60
 -19   1  -3   94.99   12.70
 -19  -1  -3   93.29   15.60
 -19  -1  -3  118.09   12.50
 -19   1   3  100.19   12.50
  20  -1  -3  150.58   24.50
  20   1  -3  162.98   21.50
  21   1   3  187.08   26.00
  21  -1   3  200.48   28.00
   0   1   4    0.70    0.60
   0  -1  -4    0.50    1.00
   0   1  -4    1.90    1.10
   0   1  -4    2.10    1.40
   0  -1   4    2.00    0.80
   0   1   4    1.90    0.90
   0   1  -4    1.30    2.10
   0  -1   4    2.90    1.90
   0  -1   4    0.90    1.20
   0  -1   4    0.80    0.80
   0   1  -4    0.30    0.70
   0  -1  -4    1.70    1.60
  -1  -1   4   59.59    7.70
   1  -1  -4   76.79    6.20
   1   1   4   69.49    6.30
  -1   1  -4   59.99    5.80
  -1   1  -4   79.59    7.30
   1  -1  -4   77.89    6.10
   1  -1  -4   76.09    6.60
  -1  -1   4   62.59    6.00
   1   1   4   72.89    6.80
  -1  -1   4   68.29    5.90
   1   1   4   60.79    6.70
   1  -1  -4   73.99    7.70
  -1  -1   4   73.49    6.30
   1   1  -4   76.99    5.90
  -1  -1  -4   65.49    5.80
  -1  -1  -4   74.39    7.40
  -1   1   4   62.29    7.40
  -1  -1  -4   58.79    6.80
   1  -1   4   76.59    5.90
  -1   1   4   60.39    5.90
   1   1  -4   77.29    6.10
  -1   1   4   62.69    6.60
   1  -1   4   56.59    6.20
   2  -1  -4  467.25   38.50
  -2  -1   4  482.85   39.70
  -2   1  -4  447.46   38.30
   2   1   4  501.85   39.50
  -2  -1   4  462.75   38.10
   2  -1  -4  548.05   38.60
  -2   1  -4  526.25   38.80
   2   1   4  403.96   38.60
   2  -1  -4  475.05   40.40
   2   1   4  478.35   38.20
  -2  -1   4  411.86   38.40
  -2  -1   4  476.45   38.70
   2  -1  -4  489.85   38.50
  -2   1   4  450.85   38.50
  -2  -1  -4  399.56   38.90
   2  -1   4  490.55   38.30
   2   1  -4  436.26   38.20
   2  -1   4  504.45   39.70
   2   1  -4  453.95   39.80
   2   1  -4  504.95   38.70
  -2  -1  -4  543.05   39.70
   2  -1   4  494.55   38.80
   2   1  -4  522.45   38.60
  -2  -1  -4  452.95   38.20
  -2   1   4  469.95   38.50
  -3  -1   4  664.53   51.69
   3   1   4  585.94   51.79
   3  -1  -4  561.14   52.59
   3  -1  -4  592.24   51.39
   3   1   4  635.84   52.69
  -3  -1   4  672.33   51.29
  -3   1  -4  672.23   51.79
   3  -1  -4  664.23   51.69
  -3  -1   4  674.13   51.49
   3   1   4  558.24   51.69
  -3   1   4  594.94   51.49
  -3  -1  -4  634.34   51.29
  -3  -1  -4  603.94   51.19
   3   1  -4  602.14   51.59
   3  -1   4  684.83   53.09
  -3   1   4  667.33   51.49
   3   1  -4  608.94   53.39
   3  -1   4  725.43   51.29
   3   1  -4  701.23   51.59
  -3   1   4  623.14   51.39
   3   1  -4  643.64   51.79
   4   1   4  563.94   39.60
   4  -1  -4  523.95   40.60
   4  -1  -4  455.05   40.00
  -4  -1   4  498.05   39.90
   4   1   4  465.95   40.10
  -4  -1   4  507.05   39.80
   4   1   4  496.95   41.50
  -4  -1   4  494.15   40.60
   4  -1  -4  465.15   41.50
   4   1  -4  534.45   40.10
  -4   1   4  443.16   39.60
   4   1  -4  556.34   40.70
  -4  -1  -4  444.66   39.90
   4  -1   4  520.05   42.00
   4   1  -4  444.56   42.10
  -4  -1  -4  490.75   39.60
   4  -1   4  429.36   40.00
  -4   1   4  475.55   39.90
   5   1   4 1135.79  106.19
   5  -1  -4 1512.15  106.29
   5  -1  -4 1419.66  107.69
  -5  -1   4 1134.09  106.19
   5  -1  -4 1314.77  108.29
   5   1   4 1400.96  108.39
   5  -1   4 1389.56  108.69
  -5   1   4 1377.56  106.39
  -5  -1  -4 1396.16  106.19
  -5  -1  -4 1301.17  106.49
  -5  -1  -4 1212.48  106.29
   5   1  -4 1316.67  107.29
   5   1  -4 1391.66  109.09
  -5   1   4 1208.08  106.09
   6   1   4  140.99   14.20
   6  -1  -4  194.48   14.20
   6   1   4  187.48   17.30
   6  -1  -4  173.08   16.80
   6  -1  -4  151.08   18.50
   6  -1   4  171.28   17.50
  -6  -1  -4  166.88   14.10
   6  -1   4  178.08   14.80
   6  -1   4  171.68   14.70
  -6   1   4  162.88   14.10
   6   1  -4  147.49   18.00
  -6  -1  -4  144.49   14.70
   6   1  -4  184.18   16.40
  -6  -1  -4  155.48   15.10
   6  -1   4  156.48   14.40
  -6   1   4  163.98   14.40
  -7   1  -4  723.13   62.49
   7  -1  -4  888.61   65.29
   7   1   4  740.13   65.19
   7  -1  -4  790.72   65.79
   7   1  -4  801.22   66.59
  -7  -1  -4  833.22   62.99
  -7   1   4  653.23   62.19
  -7  -1  -4  801.92   62.69
  -7   1   4  793.12   62.69
   7  -1   4  682.63   62.69
  -8   1  -4   72.29    7.00
   8  -1  -4   77.59   13.30
   8   1   4   55.89   11.10
  -8   1  -4   76.09    7.10
   8   1   4   63.39    7.30
   8  -1  -4   63.49   11.60
   8   1  -4   63.79   10.60
   8  -1   4   61.39   11.60
  -8  -1  -4   80.79    8.20
   8  -1   4   65.69    8.00
   8   1  -4   81.99   14.50
  -8  -1  -4   71.49    6.90
  -8  -1  -4   76.39    7.20
  -8   1   4   56.39    6.70
  -8   1   4   76.69    7.20
  -9   1  -4  263.17   20.10
   9   1   4  235.78   24.00
   9  -1  -4  237.78   25.60
  -9   1  -4  210.88   19.90
   9  -1  -4  240.68   24.30
   9   1  -4  230.58   23.20
   9  -1   4  201.78   24.00
   9   1  -4  246.38   26.50
  -9  -1  -4  250.37   20.20
  -9   1   4  232.58   20.10
   9  -1   4  188.28   20.50
  -9  -1  -4  251.27   20.00
  -9   1   4  211.48   19.60
 -10  -1   4   22.70    3.90
  10   1   4   36.70    9.80
 -10  -1   4   33.80    5.10
  10  -1  -4   26.60   11.10
 -10   1  -4   23.40    4.10
  10   1   4   22.30    4.80
  10  -1  -4   30.20    9.60
 -10   1  -4   27.30    4.30
 -10  -1  -4   25.20    4.00
  10   1  -4   23.30    8.00
 -10  -1  -4   19.50    4.10
  10  -1   4   20.80    9.00
 -10   1   4   29.10    4.20
  10   1  -4   22.00   10.70
 -10   1   4   28.70    4.50
  10  -1   4   25.50    6.10
  11  -1  -4  860.01   86.49
 -11   1  -4 1099.19   83.89
 -11  -1   4 1066.09   83.59
 -11   1  -4 1123.59   83.79
 -11  -1   4 1092.29   83.69
  11   1   4  978.70   84.19
  11   1   4  954.40   87.49
  11  -1  -4 1063.89   89.39
 -11   1   4 1017.70   83.29
  11  -1   4 1024.50   84.59
 -11   1   4  969.00   83.59
  11   1  -4  953.30   86.29
 -11  -1  -4 1066.89   83.89
  11  -1   4 1037.80   88.19
  11   1  -4 1048.30   89.59
 -11  -1  -4 1002.00   83.59
  12   1   4   39.50    6.80
 -12   1  -4   40.00    6.30
 -12  -1   4   43.60    5.80
  12  -1  -4   40.70   11.40
 -12   1  -4   45.00    6.10
  12  -1  -4   52.09   14.60
  12   1   4   34.80   11.10
 -12  -1   4   44.40    6.30
  12   1  -4   54.69   11.00
 -12   1   4   47.80    6.00
 -12  -1  -4   40.50    5.70
 -12   1   4   41.20    6.30
  12  -1   4   41.60   12.20
  12   1  -4   48.50   13.80
 -12  -1  -4   53.29    6.90
  13   1   4   59.69   14.50
 -13  -1   4   69.89    8.80
  13   1   4   86.09    9.60
 -13   1  -4   81.19    8.90
  13  -1  -4   77.99   14.70
  13  -1  -4  109.29   19.60
 -13  -1   4   67.89    8.40
 -13   1  -4   68.89    8.90
 -13  -1  -4   83.19    9.60
  13  -1   4   89.49   10.30
 -13  -1  -4   87.49    9.50
 -13   1   4   64.39    8.50
 -13   1   4   68.69    8.30
  13   1  -4   51.89   12.50
  13  -1   4   68.89   15.50
  13   1  -4   97.19   18.70
  14  -1  -4    4.30    8.50
  14  -1  -4   16.70   12.80
 -14  -1   4   14.20    3.60
 -14  -1   4   12.00    4.10
 -14   1  -4   15.20    4.00
 -14   1  -4   11.90    5.20
  14   1   4    3.10    8.30
 -14  -1  -4   10.40    4.40
  14   1  -4    9.40    8.10
  14  -1   4    8.20    9.30
 -14  -1  -4   22.10    4.60
  14   1  -4   28.00   13.60
 -14   1   4   13.30    3.60
 -14   1   4   17.40    4.20
  15  -1  -4  269.47   31.80
 -15  -1   4  231.48   22.00
  15   1   4  220.58   28.50
 -15   1  -4  234.38   22.50
  15  -1  -4  280.57   29.60
  15   1   4  280.77   23.70
 -15  -1   4  243.58   22.40
  15   1  -4  233.18   29.10
  15   1  -4  270.07   31.10
 -15   1   4  199.28   21.80
  15  -1   4  266.67   23.60
  15  -1   4  207.88   28.90
 -15  -1  -4  261.27   23.20
 -15  -1  -4  219.38   22.20
 -15   1   4  218.58   21.70
  16   1   4   36.00   13.00
  16  -1  -4   26.90   11.40
 -16  -1   4   25.30    5.00
  16  -1  -4   45.90   15.30
 -16   1  -4   21.20    5.10
 -16  -1   4   21.40    5.50
 -16  -1  -4   18.40    5.70
  16   1  -4   48.60   16.30
  16   1  -4   32.00   12.10
 -16  -1  -4   23.60    5.70
 -16   1   4   10.70    3.80
  16  -1   4    4.30    9.10
 -16   1   4   23.50    5.00
 -17  -1   4   10.70    5.80
  17  -1  -4   40.60   15.10
  17  -1  -4   27.40   14.10
 -17  -1   4   27.50    6.00
  17   1   4   22.40   11.90
 -17   1  -4   16.40    5.50
 -17   1  -4   25.90    7.20
  17   1  -4   45.60   18.50
  17   1  -4   34.90   13.10
  17  -1   4   23.80   13.00
 -17  -1  -4   15.00    6.00
 -17   1   4   26.60    5.40
 -17  -1  -4   23.00    5.50
  18  -1  -4   43.70   22.40
 -18   1  -4   -2.30    3.10
  18  -1  -4   44.20   19.30
 -18   1  -4    3.10    3.80
  18   1   4   19.40   11.80
  18  -1   4    8.40   12.30
 -18   1   4    2.40    3.80
 -18  -1  -4   -0.20    3.80
 -18  -1  -4    2.90    3.20
 -18   1   4    0.30    2.90
  18   1  -4   32.30   11.80
  19  -1  -4   55.19   17.80
  19   1  -4   81.09   16.40
  20  -1  -4  184.48   24.70
  20   1   4  202.38   27.00
  20   1  -4  169.08   23.20
  20  -1   4  167.28   34.10
  21   1   4  245.08   35.00
  21  -1  -4  377.66   38.10
  21  -1   4  291.27   30.50
  21   1  -4  378.76   33.60
   0  -1  -5  208.88   18.40
   0  -1  -5  221.88   16.00
   0  -1   5  203.48   16.00
   0   1  -5  185.38   16.30
   0   1  -5  185.98   17.20
   0  -1  -5  202.28   16.30
   0  -1   5  165.28   16.20
   0  -1   5  202.98   17.20
   0   1  -5  168.88   16.30
   0  -1  -5  187.08   16.40
  -1  -1   5 1446.26  129.39
  -1   1  -5 1505.85  129.89
  -1   1  -5 1641.84  130.89
   1  -1  -5 1795.32  129.59
  -1  -1   5 1734.13  130.49
   1   1   5 1595.44  130.19
   1   1   5 1449.76  130.29
   1   1   5 1517.35  129.79
   1  -1  -5 1532.45  130.29
  -1  -1   5 1372.46  129.39
  -1  -1   5 1673.23  129.79
   1  -1  -5 1651.13  131.49
   1  -1  -5 1652.63  129.89
   1   1  -5 1871.61  129.89
  -1  -1  -5 1816.52  129.89
  -1  -1  -5 1511.75  130.59
   1  -1   5 1560.74  129.59
  -1  -1  -5 1892.41  130.39
  -1   1   5 1570.84  130.09
  -1   1   5 1752.62  129.79
  -1  -1  -5 1746.73  129.39
   1  -1   5 1574.84  129.89
  -1   1   5 1398.86  129.39
  -1  -1  -5 1506.95  129.19
   1   1  -5 1803.22  129.59
   1   1  -5 1453.45  130.59
  -2  -1   5 1152.48   92.09
  -2   1  -5 1036.20   90.79
   2   1   5 1021.10   91.29
  -2   1  -5 1059.69   90.59
   2  -1  -5 1163.88   94.09
   2   1   5 1293.67   90.59
   2   1   5 1097.49   91.19
  -2   1  -5 1085.19   90.89
   2  -1  -5  974.20   91.39
   2   1   5 1127.79   91.79
  -2  -1   5 1138.59   91.09
   2  -1  -5 1277.97   90.89
  -2  -1   5 1020.70   90.79
  -2  -1  -5 1142.09   90.59
   2  -1   5 1180.28   91.29
   2   1  -5  999.50   92.29
   2  -1   5 1268.27   90.69
   2   1  -5 1278.07   90.49
  -2   1   5 1029.40   90.79
  -2  -1  -5 1011.60   91.49
   2  -1   5 1255.87   92.09
   2   1  -5 1260.17   91.19
   3  -1  -5  986.30   80.79
  -3   1  -5  915.41   80.49
  -3  -1   5 1062.69   80.39
  -3  -1   5 1049.09   80.99
   3   1   5 1056.79   80.49
   3  -1  -5 1014.70   80.79
   3   1   5 1095.89   82.19
  -3  -1   5  933.31   80.69
  -3   1   5 1061.49   80.79
  -3  -1  -5 1000.80   80.49
  -3   1   5  857.11   80.69
   3   1  -5  844.72   82.49
   3  -1   5  983.70   81.09
   3  -1   5 1130.39   82.49
  -3   1   5 1049.99   80.79
  -4  -1   5  578.54   45.10
   4   1   5  609.74   47.00
  -4  -1   5  560.44   44.90
   4   1   5  515.55   45.50
  -4  -1   5  560.04   45.40
   4  -1  -5  559.84   45.60
   4  -1  -5  582.44   45.10
   4  -1  -5  537.75   47.00
  -4  -1  -5  512.95   44.90
  -4   1   5  511.85   45.00
  -4  -1  -5  562.24   44.90
   4  -1   5  605.84   47.30
  -4   1   5  540.15   45.10
   4   1  -5  534.75   47.70
   4   1  -5  558.74   45.60
   5  -1  -5 2453.45  191.08
  -5  -1   5 2447.96  190.08
   5   1   5 2815.12  194.18
   5   1   5 2112.89  190.38
   5   1   5 2094.99  190.18
   5  -1  -5 2266.97  193.38
   5  -1  -5 2380.66  189.98
   5  -1   5 2113.89  190.38
   5   1  -5 2313.87  194.38
  -5  -1  -5 2269.77  189.98
   5   1  -5 2793.52  191.08
  -5   1   5 2281.37  189.88
  -5   1   5 2342.37  190.18
  -5  -1  -5 2523.05  189.88
   6   1   5   86.99    8.00
   6  -1  -5   81.99   12.00
   6  -1  -5   98.69   11.00
  -6  -1   5   91.69    8.00
  -6   1   5   88.99    8.10
  -6   1   5   93.49    7.90
   6   1  -5   79.09   12.90
  -6  -1  -5   77.89    8.00
  -6  -1  -5   71.59    8.20
  -6  -1  -5   84.79    7.70
   7  -1  -5  516.65   49.30
   7   1   5  678.23   49.70
  -7  -1   5  601.74   46.10
  -7   1  -5  558.14   46.00
   7  -1   5  515.65   45.60
  -7  -1  -5  613.24   46.30
   7  -1   5  529.85   46.20
  -7   1   5  567.94   46.20
  -7  -1  -5  547.55   45.90
   7   1  -5  518.95   49.90
  -7   1   5  544.95   45.80
   8  -1  -5    9.20    7.80
   8   1   5    6.40    2.10
  -8   1  -5    7.90    2.30
  -8   1  -5    6.70    2.10
  -8  -1   5    4.50    1.60
   8   1   5    1.00    5.20
   8   1  -5   10.20    8.60
  -8   1   5    4.90    1.80
   8   1  -5    8.90    5.60
   8  -1   5    9.90    2.60
  -8   1   5    5.90    2.00
  -8  -1  -5    6.80    2.20
  -8  -1  -5    7.20    2.00
  -8  -1  -5   10.90    3.40
   8  -1   5    3.70    6.70
  -9   1  -5  448.96   36.00
   9  -1  -5  424.06   39.20
   9  -1  -5  396.26   40.80
  -9   1  -5  435.16   35.90
   9   1   5  471.05   40.20
  -9  -1  -5  434.06   36.00
   9   1  -5  411.46   41.80
   9  -1   5  468.25   40.50
  -9   1   5  385.76   35.50
  -9  -1  -5  445.56   35.90
   9   1  -5  443.66   38.50
   9  -1   5  364.16   35.70
  -9   1   5  443.96   36.00
   9  -1   5  467.75   37.00
  10  -1  -5  131.09   19.20
 -10   1  -5  155.58   14.70
 -10  -1   5  167.58   14.80
 -10   1  -5  160.58   14.80
  10   1   5  159.68   14.90
  10   1   5  129.89   18.90
  10  -1  -5  193.38   22.90
  10   1  -5  137.39   17.90
 -10  -1  -5  177.78   14.70
 -10  -1  -5  134.79   14.60
  10   1  -5  187.68   23.40
  10  -1   5  174.98   20.60
 -10   1   5  171.38   14.90
 -10   1   5  165.78   14.50
  10  -1   5  162.78   14.90
 -11   1  -5 1194.98   98.49
 -11  -1   5 1186.68   98.29
  11   1   5 1110.39  104.89
  11   1   5 1218.08   98.69
  11  -1  -5 1059.69  101.19
  11  -1  -5 1282.77  104.49
 -11   1  -5 1245.08   98.39
  11  -1   5 1241.58   98.59
 -11   1   5 1183.08   98.39
 -11  -1  -5 1378.66   98.89
  11   1  -5 1119.09  100.89
 -11  -1  -5 1245.78   98.39
  11   1  -5 1203.38  104.49
 -11   1   5 1219.58   97.99
  12   1   5   45.40    6.30
  12   1   5   26.20    9.90
 -12  -1   5   30.40    6.00
  12  -1  -5   33.90   10.70
 -12   1  -5   54.79    9.30
 -12   1  -5   44.30    6.30
  12  -1  -5   47.50   16.70
 -12  -1   5   45.90    6.30
 -12   1   5   38.30    6.00
 -12   1   5   43.10    5.70
  12  -1   5   43.20   12.20
 -12  -1  -5   41.70    6.60
  12  -1   5   49.40    6.50
 -12  -1  -5   41.20    5.80
  12   1  -5   46.20   10.80
  13   1   5  730.83   63.29
 -13   1  -5  769.52   63.19
 -13  -1   5  777.52   62.79
 -13   1  -5  780.32   63.19
 -13  -1   5  767.22   62.89
  13  -1  -5  704.13   66.59
  13   1  -5  630.04   65.59
 -13  -1  -5  770.52   62.99
 -13  -1  -5  791.22   63.49
 -13   1   5  712.33   62.79
  13   1  -5  861.71   70.99
 -13   1   5  740.33   62.39
  13  -1   5  820.42   64.19
  14   1   5   40.00   12.50
 -14   1  -5   39.00    6.70
 -14   1  -5   39.20    7.00
  14  -1  -5   26.60   10.90
 -14  -1   5   47.80    6.90
  14  -1  -5   62.09   16.90
 -14  -1   5   52.89    6.50
 -14   1   5   49.99    6.70
  14   1  -5   69.79   18.10
 -14  -1  -5   58.49    7.10
  14  -1   5   45.10   13.70
 -14  -1  -5   48.10    7.70
 -14   1   5   39.90    6.20
  15   1   5  354.76   37.20
  15   1   5  417.56   32.10
  15  -1  -5  335.67   36.80
 -15   1  -5  371.36   31.40
 -15  -1   5  342.67   30.80
  15  -1  -5  420.96   41.20
 -15  -1   5  321.47   30.70
 -15   1  -5  374.66   31.60
  15   1  -5  287.37   36.00
 -15   1   5  297.17   30.70
 -15   1   5  310.67   30.30
 -15  -1  -5  392.06   31.50
 -15  -1  -5  356.56   31.70
 -16  -1   5    2.30    2.90
 -16   1  -5    5.60    4.40
  16  -1  -5   19.00   13.70
 -16  -1   5    0.40    3.10
  16   1   5   11.30   11.00
 -16   1  -5   -1.00    2.80
  16  -1  -5    6.30    9.30
 -16   1   5    3.90    3.10
 -16  -1  -5    1.40    2.80
  16   1  -5   11.00   10.00
  16  -1   5    6.20   14.40
  16   1  -5    5.80   12.50
 -16   1   5    3.70    2.50
 -16  -1  -5    4.50    4.30
  17  -1  -5  194.88   24.80
 -17  -1   5  169.68   15.90
  17   1   5  135.49   23.90
 -17  -1   5  134.69   15.50
 -17  -1  -5  173.98   16.80
  17  -1   5  128.99   24.20
 -17  -1  -5  155.38   16.00
 -17   1   5  122.39   14.80
  17   1  -5  157.28   22.00
 -18  -1   5   30.20    5.80
 -18  -1   5   18.60    5.20
  18  -1  -5   54.19   17.90
  18   1   5   47.50   15.60
  18  -1  -5   32.30   15.40
 -18   1   5   19.10    5.40
  18   1  -5   49.99   13.30
 -18  -1  -5   22.70    5.40
 -18  -1  -5   23.60    7.60
  18  -1   5   57.79   16.40
  19  -1  -5  147.99   22.30
  19   1   5  128.59   24.10
  19   1  -5  168.78   21.30
  20  -1  -5  191.58   24.80
  20   1  -5  203.08   23.90
  21  -1  -5  413.96   38.80
  21   1   5  303.47   40.20
   0  -1  -6    0.40    1.10
   0  -1  -6    0.00    2.60
   0  -1  -6    0.70    1.60
   0   1   6    0.70    0.90
   0  -1   6    0.50    1.10
   0  -1  -6   -0.10    1.30
   0  -1   6    1.30    2.60
   0   1   6    1.60    1.30
   0  -1   6   -0.40    1.00
   0   1  -6    0.70    3.40
   0  -1   6    0.90    0.80
   0   1  -6   -0.40    2.00
   1   1   6 1505.35  110.29
   1  -1  -6 1318.17  109.59
  -1   1  -6 1158.78  109.79
  -1   1  -6 1369.76  108.99
   1   1   6 1392.76  109.69
  -1  -1   6 1307.17  110.19
   1  -1  -6 1173.38  110.09
   1   1   6 1458.25  109.19
   1  -1  -6 1265.07  111.19
  -1  -1   6 1541.05  109.79
  -1  -1   6 1298.87  109.29
  -1  -1  -6 1522.65  109.49
  -1   1   6 1314.57  109.19
   1   1  -6 1516.65  109.29
   1   1  -6 1155.48  110.49
  -1   1   6 1512.25  109.59
  -1   1   6 1334.07  109.99
   2  -1  -6  734.03   54.69
  -2   1  -6  691.13   54.39
  -2  -1   6  748.93   55.19
   2   1   6  631.74   55.29
  -2   1  -6  605.84   54.79
   2  -1  -6  591.74   54.99
  -2  -1   6  654.33   54.59
   2   1   6  687.93   55.19
  -2   1  -6  623.04   54.89
   2   1   6  726.63   55.89
   2  -1  -6  634.94   55.99
   2  -1   6  759.32   55.99
  -2  -1  -6  699.83   54.39
  -2   1   6  659.83   54.59
   2   1  -6  744.83   54.39
  -2  -1  -6  612.94   55.59
   2   1  -6  686.83   54.19
   3  -1  -6   70.09    9.00
   3   1   6   76.39    8.70
   3  -1  -6   88.19    7.30
  -3   1  -6   68.69    6.70
   3   1   6   77.59    7.30
  -3  -1   6   86.59    7.40
   3   1   6   75.59    7.50
  -3  -1  -6   80.59    6.70
   3  -1   6   86.19    9.10
  -3  -1  -6   67.89    7.30
   3   1  -6   81.59    7.10
   3  -1   6   67.79    7.40
  -4  -1   6   27.30    3.20
   4  -1  -6   19.10    5.90
  -4  -1   6   35.60    3.90
   4  -1  -6   31.50    3.50
   4   1   6   24.20    3.60
   4  -1  -6   30.60    4.10
   4   1   6   24.80    5.30
  -4  -1   6   32.10    3.10
  -4   1   6   25.30    3.20
   4  -1   6   22.10    3.60
  -4   1   6   32.10    3.40
  -4  -1  -6   23.20    2.80
   4   1  -6   31.60    4.60
   4  -1   6   29.00    5.80
   4   1  -6   23.50    6.90
   5  -1  -6   71.09    7.90
   5  -1  -6   54.09    9.80
   5  -1  -6   73.39    6.80
   5   1   6   70.79    8.90
   5   1   6   73.69    7.00
  -5  -1   6   59.39    6.20
   5   1  -6   68.09    7.80
  -5  -1  -6   61.49    5.90
  -5   1   6   56.59    6.10
  -5   1   6   52.09    6.10
   5   1  -6   59.99   11.10
   5  -1   6   61.39    9.00
  -5   1   6   73.39    6.40
  -6  -1   6  539.15   42.30
   6   1   6  505.65   42.90
  -6  -1   6  552.94   42.20
   6  -1  -6  537.15   45.70
   6  -1  -6  515.85   43.80
   6   1   6  459.15   44.40
   6   1  -6  528.45   43.40
   6  -1   6  462.35   42.70
  -6   1   6  519.35   42.40
  -6   1   6  445.96   42.00
   6   1  -6  565.84   46.70
   6  -1   6  551.34   45.20
  -7  -1   6  985.90   74.89
   7   1   6  953.50   74.99
  -7   1  -6  942.71   74.69
   7   1   6  779.52   77.19
   7  -1  -6  861.11   76.59
   7  -1  -6  932.31   78.59
   7   1  -6  960.70   79.39
  -7  -1  -6  943.61   74.99
  -7  -1  -6  973.40   74.69
   7   1  -6  877.21   76.09
   7  -1   6  898.51   77.79
  -7   1   6  945.91   74.99
  -8   1  -6    4.60    2.10
  -8   1  -6    9.80    2.20
  -8  -1   6    9.80    2.40
   8   1   6    5.70    6.20
   8  -1  -6   10.80    8.50
   8   1   6   10.10    2.50
   8  -1  -6   10.70    6.80
  -8   1   6    7.30    2.20
   8   1  -6   15.70   10.10
  -8  -1  -6    9.80    4.30
  -8  -1  -6    8.60    2.00
  -8  -1  -6    6.90    2.40
   8  -1   6    9.90    6.50
   8   1  -6    5.40    5.30
  -8   1   6    6.10    2.00
  -9   1  -6  391.76   31.60
   9  -1  -6  348.47   34.50
   9   1   6  358.76   31.40
   9  -1  -6  418.46   37.90
  -9  -1   6  374.86   31.50
  -9   1  -6  343.07   31.30
  -9  -1   6  391.76   31.60
   9   1   6  340.37   35.10
   9   1   6  437.26   32.20
  -9   1   6  332.97   31.10
   9   1  -6  318.07   34.60
  -9  -1  -6  359.86   31.60
  -9   1   6  413.76   31.70
  -9  -1  -6  404.46   31.40
   9  -1   6  318.37   35.20
   9   1  -6  409.06   38.50
  10   1   6    9.50    3.70
 -10  -1   6   16.80    3.60
  10  -1  -6    9.80    9.80
 -10   1  -6   12.10    3.00
 -10  -1   6    4.30    2.30
  10   1   6    8.40    2.90
  10  -1  -6   -0.40    7.50
 -10   1  -6    6.40    2.80
  10  -1   6    7.10    2.20
  10   1  -6    5.70    6.30
 -10  -1  -6    6.00    2.70
 -10   1   6    6.20    2.60
  10  -1   6    0.10    7.20
 -10   1   6    5.20    2.50
  10   1  -6    7.20   10.10
 -10  -1  -6    8.10    2.40
  10  -1   6   11.40    3.10
 -11   1  -6 1374.16  106.19
  11   1   6 1151.78  109.89
  11   1   6 1298.47  105.99
 -11  -1   6 1274.87  105.99
  11  -1  -6 1327.07  111.99
  11  -1  -6 1200.08  108.79
 -11   1   6 1290.07  105.59
  11  -1   6 1382.56  106.89
  11  -1   6 1368.16  105.69
  11  -1   6 1173.48  110.09
 -11   1   6 1262.27  106.79
 -11  -1  -6 1439.36  106.39
  11   1  -6 1325.17  112.49
 -11  -1  -6 1323.67  105.99
  11   1  -6 1324.07  108.59
  12  -1  -6    2.30   10.80
 -12  -1   6    5.90    3.10
  12   1   6    8.10    2.80
  12  -1  -6    5.90    7.90
 -12   1  -6    6.40    3.00
 -12   1  -6    4.50    2.80
  12   1   6    2.70    7.90
 -12   1   6    8.30    2.80
  12  -1   6    7.40    2.70
 -12  -1  -6    5.60    3.20
  12  -1   6    6.30    8.50
  12   1  -6    8.40   10.80
 -12   1   6    6.30    2.50
  12   1  -6    8.40    7.10
 -12  -1  -6    4.50    2.10
 -13  -1   6  466.05   37.90
 -13   1  -6  418.16   37.80
 -13   1  -6  504.15   38.50
  13   1   6  485.15   38.20
  13  -1  -6  527.25   47.30
 -13  -1  -6  435.46   37.80
 -13   1   6  426.16   37.70
  13  -1   6  380.46   42.70
 -13  -1  -6  353.46   37.80
  13  -1   6  478.75   37.60
 -13   1   6  422.66   37.20
  13   1  -6  489.95   46.60
  13   1  -6  363.46   40.50
  14   1   6   22.20   10.20
  14  -1  -6   12.20   13.50
  14  -1  -6   16.90    9.50
 -14   1  -6   12.70    4.30
 -14   1  -6    9.30    3.60
 -14  -1   6   11.70    3.40
 -14  -1   6   17.20    4.40
 -14   1   6   15.20    4.10
 -14   1   6   16.70    3.90
  14   1  -6   23.80    8.90
  14  -1   6   14.90    9.50
 -14  -1  -6   13.10    3.90
 -14  -1  -6   14.80    5.00
  14   1  -6   23.00   14.30
 -15  -1   6  516.25   43.90
 -15   1  -6  541.15   44.40
  15   1   6  413.36   49.10
 -15  -1   6  495.75   43.70
  15  -1  -6  512.45   49.40
 -15   1  -6  538.45   44.40
  15   1   6  584.04   44.70
 -15   1   6  499.15   43.80
 -15  -1  -6  510.85   44.40
  15   1  -6  476.85   48.20
  15  -1   6  606.74   45.20
 -15  -1  -6  461.95   43.80
 -15   1   6  474.75   43.20
 -16   1  -6   21.00    5.70
  16  -1  -6   18.90   10.50
  16  -1  -6   30.40   16.20
  16   1   6    0.00    9.40
 -16  -1   6   15.90    4.60
 -16   1  -6   15.50    4.50
 -16  -1   6   13.70    4.00
  16  -1   6   10.40   11.70
 -16  -1  -6   13.80    4.10
 -16  -1  -6   16.00    5.70
 -16   1   6    9.90    3.80
  16   1  -6   20.50   13.60
  16   1  -6   30.70   11.20
 -16   1   6   18.80    4.40
 -17   1  -6   22.90    6.60
 -17  -1   6   23.30    6.20
  17  -1  -6   65.19   22.50
  17  -1  -6   61.59   15.40
 -17   1  -6   40.70    7.40
  17   1   6   26.00   12.90
 -17  -1   6   22.40    5.20
  17   1  -6   39.40   13.40
  17  -1   6   35.20   13.40
 -17  -1  -6   25.80    6.80
 -17   1   6   30.70    6.20
 -17  -1  -6   35.70    6.40
  18   1   6   10.70   11.50
  18  -1  -6   10.00   16.50
 -18   1  -6   -2.30    3.20
 -18  -1   6    2.80    3.10
  18  -1  -6   34.50   13.40
 -18  -1  -6    4.50    3.10
  18  -1   6   21.10   12.50
 -18   1   6    3.80    2.90
 -18  -1  -6   -1.50    3.90
  19   1   6   76.59   18.40
 -19   1  -6   33.30    7.60
 -19  -1   6   41.10    7.10
 -19  -1  -6   35.50    8.80
 -19  -1  -6   41.80    7.90
  19  -1   6   71.79   19.10
  20  -1   6  123.79   22.90
  21  -1  -6  372.76   36.30
   0   1  -7 1088.99   77.89
   0   1   7  865.61   76.49
   0  -1   7 1008.00   77.19
   0  -1  -7  904.61   78.49
   0   1   7  998.70   77.39
   0   1   7 1046.60   77.09
   0  -1   7 1029.70   77.39
   0  -1   7  915.31   76.89
   0  -1  -7  827.72   77.29
   0   1  -7  822.22   77.69
  -1  -1   7  318.37   26.30
   1   1   7  282.47   26.90
   1  -1  -7  351.46   26.40
  -1   1  -7  267.27   26.60
  -1  -1   7  322.47   26.00
   1   1   7  339.67   25.80
   1  -1  -7  279.67   27.00
   1   1  -7  359.26   26.00
  -1   1   7  310.57   26.60
   1   1  -7  282.47   27.60
   1  -1   7  321.47   26.40
  -1   1   7  308.27   25.80
  -1  -1  -7  310.37   27.40
  -1  -1  -7  291.47   26.40
   1  -1   7  319.57   26.60
  -1   1   7  352.76   26.30
   2  -1  -7  329.97   29.90
  -2  -1   7  332.47   28.20
   2   1   7  370.26   29.60
   2   1   7  307.77   29.00
  -2   1  -7  285.07   28.60
  -2   1  -7  320.27   28.00
   2   1   7  353.76   28.80
  -2   1  -7  335.87   28.90
  -2  -1   7  391.16   28.80
   2  -1  -7  347.87   28.30
   2   1  -7  354.96   28.00
   2   1  -7  364.86   28.10
  -2  -1  -7  337.17   30.20
  -2   1   7  367.26   28.60
   2  -1   7  350.86   29.50
  -2  -1  -7  356.66   28.00
  -3  -1   7  231.38   19.50
   3   1   7  223.88   20.00
   3  -1  -7  267.97   21.30
  -3   1  -7  250.47   19.30
  -3   1   7  217.68   19.50
   3   1  -7  199.48   22.30
  -3  -1  -7  238.58   19.20
  -4  -1   7   54.29    5.60
   4   1   7   56.99    8.60
   4  -1  -7   65.49    9.60
  -4  -1   7   61.99    6.10
  -4  -1   7   54.79    5.20
   4  -1  -7   60.79    6.00
   4   1   7   50.49    6.10
  -4   1  -7   48.40    5.30
   4  -1   7   48.90    7.80
  -4   1   7   55.99    5.80
   4   1  -7   53.99    6.20
  -4   1   7   56.59    5.60
  -4  -1  -7   64.69    5.30
   4   1  -7   64.29   10.80
  -4   1   7   61.39    5.70
   4  -1   7   52.99    6.30
   5  -1  -7   78.29    8.50
  -5  -1   7   82.89    8.90
  -5  -1   7   74.89    7.40
   5   1   7   74.69    9.90
   5   1   7   71.89    8.00
  -5  -1   7   79.09    7.20
   5  -1  -7   81.79   11.70
  -5   1   7   78.39    7.50
  -5   1   7   86.79    7.60
  -5   1   7   67.79    7.30
  -5  -1  -7   81.19    7.20
   5  -1   7   78.49    8.10
   5   1  -7   81.79    8.60
   5   1  -7   79.59   13.00
   5  -1   7   86.19   10.80
   6  -1  -7   95.99   10.60
   6  -1  -7   89.49   13.50
   6   1   7   84.79    8.70
  -6  -1   7   83.89    8.10
   6   1   7   81.09   10.80
  -6  -1   7   85.89    7.90
  -6   1   7   82.49    8.10
   6   1  -7   69.89    9.60
  -6  -1  -7   87.09    7.80
   6  -1   7   91.49   12.00
   6   1  -7   89.69   14.50
   7  -1  -7   54.69   13.00
   7   1   7   68.79   10.40
  -7  -1   7   60.79    6.60
  -7   1  -7   64.79    6.50
   7  -1  -7   76.39   10.60
  -7  -1  -7   75.49    7.20
  -7   1   7   57.49    6.60
   7   1  -7   52.09   12.40
   7  -1   7   65.99   10.80
   7  -1   7   65.49    7.40
   7   1  -7   77.09    9.70
  -7   1   7   62.19    6.60
  -7  -1  -7   68.39    6.50
  -8   1  -7   38.90    4.80
   8  -1  -7   33.60   10.80
  -8   1  -7   34.80    4.30
   8  -1  -7   33.10    8.40
  -8  -1   7   34.50    4.40
  -8  -1   7   38.10    5.70
   8   1   7   25.10    7.40
  -8  -1  -7   36.00    4.80
   8  -1   7   30.10    5.40
   8  -1   7   34.80    9.00
   8   1  -7   38.60   11.40
   8   1  -7   33.60    7.20
  -8  -1  -7   33.40    4.20
  -8   1   7   27.90    4.10
  -8   1   7   35.00    4.40
   9  -1  -7  326.57   30.10
  -9   1  -7  342.57   26.90
   9  -1  -7  299.27   32.90
  -9   1  -7  305.77   26.60
   9   1   7  288.77   30.50
  -9  -1   7  286.97   26.50
  -9  -1   7  317.17   26.90
   9   1  -7  304.77   34.00
  -9   1   7  313.47   26.80
   9   1  -7  305.17   29.10
   9  -1   7  382.16   32.10
  -9  -1  -7  326.57   26.60
  -9  -1  -7  279.07   26.80
 -10  -1   7   90.29    9.20
  10   1   7   86.79   14.60
 -10   1  -7   84.49    9.20
  10  -1  -7   81.79   14.70
 -10  -1   7  102.39    9.80
 -10   1  -7   95.09    9.70
  10  -1  -7   87.39   18.40
  10   1  -7   92.09   19.30
 -10   1   7  111.09    9.40
  10  -1   7   80.39   14.70
 -10  -1  -7   76.99    9.50
 -10   1   7   78.79    9.30
  10   1  -7  100.79   13.10
 -10  -1  -7   92.49    9.10
  11  -1  -7  386.56   50.09
 -11  -1   7  371.76   32.10
  11   1   7  353.16   31.90
  11   1   7  380.96   32.50
 -11   1  -7  407.56   32.50
 -11   1  -7  385.66   32.20
 -11  -1   7  370.26   34.50
  11  -1  -7  350.26   35.40
  11   1   7  392.96   37.30
  11   1  -7  384.66   43.30
 -11   1   7  355.76   32.10
 -11  -1  -7  375.06   32.10
 -11   1   7  363.16   31.70
  11   1  -7  372.16   34.70
  11  -1   7  401.86   37.50
  12   1   7   13.00    8.30
  12  -1  -7   16.40    8.70
 -12   1  -7   15.30    3.90
 -12   1  -7   15.90    4.70
 -12  -1   7   16.10    3.70
 -12  -1   7   14.10    3.90
  12  -1  -7   16.50   12.10
  12   1  -7   19.10   12.60
 -12  -1  -7   11.20    3.30
  12   1  -7   13.90    7.10
 -12   1   7   12.80    3.60
 -12  -1  -7   14.60    4.20
  12  -1   7   13.40    9.30
 -12   1   7   14.50    3.50
 -13   1  -7  817.52   62.99
 -13   1  -7  729.33   62.69
  13  -1  -7  838.32   71.69
  13   1   7  853.41   68.79
 -13  -1   7  779.82   62.59
 -13   1   7  732.83   61.99
  13   1  -7  740.03   70.49
 -13   1   7  706.03   62.49
 -13  -1  -7  861.51   63.29
  13  -1   7  606.04   66.99
  13   1  -7  650.33   64.89
 -13  -1  -7  728.63   62.59
  14  -1  -7    5.40   12.40
 -14   1  -7    4.30    2.80
 -14   1  -7    1.40    3.20
 -14  -1   7    7.30    3.30
  14   1   7   -3.50    6.70
  14  -1   7    7.00    9.10
 -14  -1  -7    4.50    2.90
  14   1  -7   -0.70   10.60
 -14   1   7    3.10    2.40
 -14   1   7    3.70    2.60
 -14  -1  -7    4.90    3.50
  14   1  -7    9.10    7.30
 -15   1  -7  278.67   25.30
  15  -1  -7  312.67   31.10
 -15  -1   7  268.77   24.80
  15   1   7  228.28   30.50
  15  -1  -7  320.27   36.70
  15  -1   7  231.78   31.70
  15   1  -7  221.58   29.20
 -15  -1  -7  277.97   25.00
 -15   1   7  261.67   24.20
  15   1  -7  346.37   37.10
 -15  -1  -7  307.17   26.00
 -15   1   7  271.47   24.90
  16  -1  -7    7.50   14.40
  16   1   7   -1.80    9.00
 -16   1  -7    5.30    3.90
  16  -1  -7   -0.30    8.50
 -16  -1   7    5.10    3.40
 -16   1  -7    6.70    3.30
 -16  -1   7    1.50    2.40
 -16  -1  -7    6.10    3.30
  16   1  -7   22.10   10.80
  16  -1   7    5.10    9.70
  16   1  -7    4.00   13.20
 -16  -1  -7    0.70    4.10
 -16   1   7    3.10    2.80
 -17  -1   7  229.68   22.00
 -17  -1   7  236.58   22.10
  17  -1  -7  237.18   28.50
 -17   1  -7  271.47   23.40
 -17   1  -7  228.18   22.60
  17   1   7  194.48   29.90
  17  -1   7  206.78   30.00
  17   1  -7  264.47   27.20
 -17   1   7  231.18   22.10
 -17   1   7  194.88   24.40
 -17  -1  -7  259.47   23.60
 -17  -1  -7  267.77   24.00
 -18   1  -7    7.10    4.70
 -18  -1   7    2.10    4.20
 -18  -1   7   12.20    4.10
  18   1   7   23.30   12.70
  18  -1  -7   41.40   16.70
 -18  -1  -7    2.50    3.50
  18  -1   7   16.00   12.20
 -18  -1  -7   -0.20    4.30
 -18   1   7    5.50    3.50
  18   1  -7   51.89   20.20
  19   1   7   25.00   13.50
  19  -1   7   30.90   14.30
  20  -1   7   41.90   16.00
   0   1  -8   -0.10    3.60
   0  -1   8    0.20    1.10
   0   1   8    0.50    1.00
   0   1  -8    2.30    2.50
   0   1   8    3.20    1.80
   0  -1   8   -0.10    1.20
   0  -1  -8    0.70    2.80
   0  -1   8   -0.60    1.00
   0   1   8    0.70    1.20
   0  -1  -8    1.60    1.90
  -1   1  -8  845.62   73.39
  -1   1  -8  836.72   73.59
  -1  -1   8  851.51   72.29
  -1  -1   8  970.20   72.99
   1  -1  -8  988.50   72.99
   1   1   8  857.41   72.89
   1   1   8 1037.10   72.49
   1  -1  -8  861.21   73.79
  -1   1  -8  813.62   72.09
  -1  -1   8  873.61   72.59
  -1   1   8  919.71   72.89
  -1  -1  -8  839.02   72.99
   1   1  -8 1056.09   72.79
  -1  -1  -8  890.61   74.29
  -1   1   8  796.92   73.09
   1  -1   8  997.90   73.19
   1   1  -8  851.71   74.29
  -1   1   8  851.41   72.29
  -2   1  -8 1086.89   96.79
  -2  -1   8 1190.78   97.69
   2  -1  -8 1309.57   97.29
   2   1   8 1287.77   98.49
   2  -1  -8 1327.67   97.69
   2   1   8 1063.89   98.19
   2  -1  -8 1121.89   98.79
  -2   1  -8 1038.90   97.59
  -2   1   8 1256.67   97.49
  -2  -1  -8 1096.59   96.79
  -2  -1  -8 1303.57   98.99
   2   1  -8 1175.48   96.79
   2   1  -8 1194.18   99.59
  -2   1   8 1351.56   97.69
  -2  -1  -8 1216.08   97.49
   2   1  -8 1278.17   96.99
  -3  -1   8  411.16   30.70
  -3   1  -8  331.57   30.00
  -3   1  -8  322.87   30.10
   3   1   8  317.27   30.50
   3   1   8  344.17   31.60
   3  -1  -8  376.86   30.00
   3  -1  -8  334.67   33.50
  -3  -1   8  379.46   30.10
  -3   1  -8  362.86   30.50
   3  -1  -8  399.76   30.80
  -3   1   8  366.36   30.10
  -3  -1  -8  336.07   31.00
   3   1  -8  343.47   29.50
  -3  -1  -8  359.36   29.70
   3   1  -8  375.16   29.70
   3  -1   8  408.56   32.00
  -3   1   8  406.46   32.00
   3  -1   8  394.56   31.00
  -4   1  -8  352.36   26.00
  -4  -1   8  313.57   26.60
   4  -1  -8  320.57   27.30
   4   1   8  297.97   26.90
  -4  -1   8  327.17   26.30
   4  -1  -8  282.17   26.10
   4  -1   8  279.77   26.80
   4   1  -8  365.46   26.30
   4  -1   8  272.67   29.20
   4   1  -8  289.07   26.00
  -4   1   8  360.46   26.40
   5   1   8  341.47   33.00
   5  -1  -8  347.47   31.10
  -5  -1   8  371.46   30.80
  -5  -1   8  379.26   30.40
  -5  -1   8  356.96   31.10
   5  -1  -8  407.56   34.60
   5   1  -8  409.96   35.70
   5  -1   8  363.46   33.30
   5   1  -8  346.97   31.10
   5  -1   8  400.56   31.70
  -5   1   8  350.86   30.90
  -5   1   8  360.06   30.70
  -5   1   8  395.46   30.90
  -5  -1  -8  379.76   30.50
  -6  -1   8  395.26   36.10
  -6  -1   8  483.75   36.60
   6  -1  -8  505.85   41.30
   6   1   8  402.66   37.20
   6  -1  -8  380.46   37.50
   6   1   8  434.16   39.20
   6   1  -8  446.46   37.30
   6   1  -8  522.75   42.30
   6  -1   8  390.86   39.10
  -6   1   8  497.15   36.70
  -6   1   8  364.06   36.30
   6  -1   8  441.06   37.40
  -6  -1  -8  514.45   36.40
   7   1   8  183.78   20.10
  -7   1  -8  205.68   16.80
  -7  -1   8  212.38   17.10
   7  -1  -8  193.28   19.40
  -7  -1   8  203.58   16.80
   7   1   8  202.58   17.90
   7  -1  -8  175.78   22.40
   7   1  -8  189.28   18.50
   7  -1   8  192.48   20.70
  -7  -1  -8  202.78   16.70
   7   1  -8  177.98   23.00
  -7   1   8  165.48   16.70
  -7   1   8  209.08   17.10
  -8  -1   8  149.19   14.10
   8   1   8  144.89   17.10
   8  -1  -8  149.39   20.40
   8  -1  -8  142.79   16.50
  -8   1  -8  153.08   13.00
  -8  -1   8  148.09   13.10
   8   1  -8  144.29   15.20
  -8  -1  -8  143.79   13.50
  -8   1   8  127.19   12.90
   8  -1   8  140.19   17.40
  -8   1   8  146.59   13.20
  -8  -1  -8  137.49   12.80
   8   1  -8  152.98   21.40
  -9  -1   8 1188.18   93.39
  -9   1  -8 1341.67   93.79
   9  -1  -8 1123.99   98.69
  -9  -1   8 1202.28   93.59
   9   1   8  990.60   96.39
   9  -1  -8 1093.39   95.49
   9   1  -8 1094.99   99.19
   9  -1   8 1066.59   96.99
  -9   1   8 1154.98   93.19
   9   1  -8 1046.20   94.59
  -9  -1  -8 1212.48   93.79
  -9  -1  -8 1215.28   93.29
  -9   1   8 1182.08   93.39
 -10  -1   8    3.80    2.80
  10  -1  -8    7.70    7.50
  10  -1  -8    5.50   10.30
 -10   1  -8    5.10    2.30
  10   1   8    1.00   10.10
 -10   1  -8    5.00    3.00
 -10  -1   8    6.00    2.30
 -10  -1  -8   12.20    2.70
 -10  -1  -8    7.70    3.10
 -10   1   8    8.60    2.50
  10   1  -8    6.40   11.70
 -10   1   8    5.30    2.60
  10   1  -8    3.30    5.60
 -11   1  -8 1230.68   99.19
  11  -1  -8 1301.67  106.19
  11  -1  -8 1104.99  101.39
 -11   1  -8 1275.37   99.19
 -11  -1   8 1151.68   98.89
 -11  -1   8 1235.78   98.89
 -11  -1  -8 1420.26  103.79
 -11  -1  -8 1182.68   98.79
  11  -1   8 1071.79  103.19
 -11   1   8 1200.28   98.59
  11   1  -8 1126.29  100.69
 -11   1   8 1218.88   98.99
  11   1  -8 1310.87  106.99
 -12   1  -8   23.80    5.10
  12  -1  -8   32.60   13.50
  12   1   8   12.10    8.30
 -12   1  -8   26.40    4.90
  12  -1  -8   20.00    8.50
 -12  -1   8   19.30    4.50
 -12  -1   8   23.10    4.30
 -12  -1  -8   23.80    5.50
 -12  -1  -8   21.80    5.00
 -12   1   8   19.90    4.10
  12  -1   8    7.90    8.30
  12   1  -8   31.50   14.90
  12   1  -8   24.20    7.90
 -12   1   8   24.00    4.30
 -13   1  -8   61.29    7.90
  13   1   8   62.99   14.60
  13  -1  -8   80.19   20.20
 -13  -1   8   51.79    7.40
 -13  -1   8   64.69    8.30
  13  -1  -8   64.19   13.10
 -13   1  -8   68.39    8.50
 -13  -1  -8   77.79    9.20
 -13   1   8   68.49    7.90
  13  -1   8   57.49   13.80
 -13   1   8   62.19    7.40
  13   1  -8   61.29   11.90
  13   1  -8   69.39   17.80
 -13  -1  -8   72.39    8.10
 -14   1  -8    1.40    2.80
 -14  -1   8    2.10    3.00
 -14   1  -8    2.70    2.70
  14   1   8    5.40    8.20
  14  -1  -8    7.10   13.20
 -14  -1   8    0.70    2.00
 -14   1   8    4.10    2.60
 -14  -1  -8   -0.60    2.50
 -14   1   8    0.20    2.20
  14   1  -8    4.80   12.20
  14  -1   8    4.10    8.90
  14   1  -8    4.80    6.60
 -14  -1  -8    4.40    3.60
 -15   1  -8  224.78   20.80
  15   1   8  184.28   26.60
  15  -1  -8  268.47   27.00
 -15   1  -8  193.18   20.10
  15  -1  -8  241.88   32.60
 -15  -1   8  221.38   21.10
  15   1  -8  230.68   31.70
 -15  -1  -8  208.28   20.00
  15  -1   8  210.68   29.10
 -15   1   8  215.98   20.00
 -15   1   8  202.38   19.30
  15   1  -8  175.38   24.80
 -16  -1   8    4.90    3.90
  16  -1  -8    8.70    8.80
 -16   1  -8    5.10    3.90
  16   1   8    1.30    9.40
 -16   1  -8    6.10    3.60
 -16   1   8    3.40    2.70
 -16  -1  -8    7.30    3.70
 -16   1   8    1.40    3.20
 -16  -1  -8    0.50    4.40
  16  -1   8   14.60   10.90
  16   1  -8   19.00    9.30
  17   1   8   67.99   18.10
  17  -1  -8  100.89   17.10
 -17  -1   8   51.99    8.60
 -17   1  -8   67.89    9.30
  17  -1  -8   98.09   23.60
 -17  -1   8   59.49    8.60
 -17   1  -8   58.79    9.50
 -17  -1  -8   65.49   11.30
 -17  -1  -8   72.89   14.30
 -17   1   8   62.69    8.70
  17  -1   8   51.29   16.60
  18   1   8   26.60   12.90
  18  -1  -8   50.29   18.70
 -18  -1  -8    9.00    4.20
  18  -1   8   20.50   11.10
 -18   1   8    9.30    4.00
 -19   1  -8   56.39    9.90
 -19  -1   8   72.49    9.20
  19   1   8   88.59   29.20
 -19  -1  -8   56.69    9.90
 -19   1   8   59.99    9.10
 -19  -1  -8   43.40    8.50
  20  -1   8  113.79   22.30
   0  -1   9  425.06   33.90
   0  -1  -9  369.06   35.00
   0   1   9  421.36   34.20
   0  -1   9  417.46   34.40
   0   1  -9  385.86   35.70
   0   1   9  462.45   34.70
   0   1   9  406.26   34.80
  -1   1  -9  192.58   15.90
   1  -1  -9  193.78   16.70
   1  -1  -9  196.58   18.20
  -1   1  -9  194.38   18.00
  -1  -1   9  174.78   16.40
   1   1   9  167.78   16.60
  -1   1  -9  199.38   17.80
  -1  -1   9  201.68   16.20
   1  -1   9  178.18   16.80
  -1   1   9  186.98   16.10
  -1  -1  -9  195.18   17.30
  -1   1   9  184.08   16.60
  -1   1   9  179.58   16.90
   1   1  -9  203.58   19.20
   2   1   9  362.06   32.80
  -2  -1   9  354.86   33.40
   2  -1  -9  446.46   32.90
  -2   1  -9  374.26   31.90
  -2  -1   9  406.16   32.30
   2  -1  -9  407.46   32.30
  -2   1  -9  388.56   33.40
   2   1   9  390.86   33.60
  -2   1  -9  361.36   33.10
  -2  -1  -9  384.46   34.10
   2  -1   9  398.96   33.10
  -2   1   9  418.06   32.80
   2   1  -9  440.16   31.90
   2   1  -9  389.26   32.10
  -2   1   9  353.66   32.10
   2   1  -9  391.36   35.40
  -2  -1  -9  364.16   32.80
   3   1   9 1654.53  125.79
   3  -1  -9 1669.93  125.39
  -3   1  -9 1570.34  124.49
   3  -1  -9 1714.33  124.69
  -3   1  -9 1333.57  124.89
   3  -1  -9 1446.06  127.09
  -3  -1  -9 1499.95  124.39
   3   1  -9 1429.96  124.19
   3  -1   9 1704.03  125.79
  -3   1   9 1439.06  124.69
   3  -1   9 1649.73  126.49
  -3  -1  -9 1454.55  126.09
   3   1  -9 1615.54  124.39
  -3  -1  -9 1397.86  124.79
  -3   1   9 1696.33  125.19
   4  -1  -9  107.39   10.60
   4  -1  -9   94.99    9.80
  -4   1  -9  112.89    9.70
  -4  -1   9  109.39   11.10
  -4  -1   9  124.69   10.10
   4   1   9  114.49   10.80
   4   1   9  113.39   12.20
  -4  -1  -9  100.99   10.20
   4   1  -9  127.59   15.80
  -4  -1  -9  114.79   10.00
  -4   1   9  110.29   10.00
   4   1  -9  107.49    9.60
   4  -1   9  116.59   10.90
   4   1  -9  105.29    9.80
  -4  -1  -9  115.89    9.60
   4  -1   9  100.59   11.90
  -5  -1   9  629.04   49.80
   5  -1  -9  564.74   52.89
   5   1   9  615.14   51.89
   5  -1  -9  624.14   49.60
   5  -1  -9  549.15   50.39
  -5  -1   9  615.84   49.40
   5   1   9  578.44   50.19
   5  -1   9  596.44   51.89
   5   1  -9  644.04   49.50
  -5  -1  -9  626.44   49.00
  -5   1   9  581.64   49.40
   5   1  -9  571.74   53.79
   5  -1   9  616.14   50.19
  -5   1   9  607.94   49.50
   5   1  -9  608.54   49.50
   6  -1  -9   94.39   16.10
  -6  -1   9   85.69    9.90
   6   1   9  105.39   11.00
   6   1   9  109.29   13.30
  -6  -1   9  121.29    9.80
  -6  -1   9  124.09   10.80
   6  -1  -9  107.09   11.80
   6  -1   9  116.99   11.20
  -6   1   9  108.59   10.30
   6  -1   9  136.79   14.50
   6   1  -9   75.09   16.40
   6   1  -9  113.29   11.50
  -6  -1  -9  100.89    9.70
  -7  -1   9  610.44   44.30
   7   1   9  504.25   47.10
   7  -1  -9  596.64   49.70
   7   1   9  501.75   45.00
  -7   1  -9  524.95   43.90
   7  -1  -9  464.25   45.40
  -7  -1   9  513.45   43.70
  -7  -1  -9  571.24   43.90
  -7   1   9  576.84   44.30
   7   1  -9  456.65   44.70
   7   1  -9  599.14   50.49
   7  -1   9  521.75   45.10
  -8  -1   9   36.80    5.10
   8  -1  -9   42.10   12.00
   8   1   9   36.10    9.10
  -8   1  -9   43.20    5.00
   8  -1  -9   47.70    9.00
  -8   1   9   44.40    5.40
  -8  -1  -9   49.40    5.90
   8   1  -9   41.70   12.90
  -8   1   9   40.90    5.10
  -8  -1  -9   35.90    4.80
   8  -1   9   27.60    9.00
   8   1  -9   41.50    7.40
   9  -1  -9  341.97   36.20
  -9   1  -9  343.17   29.50
   9   1   9  316.57   33.00
   9  -1  -9  329.17   32.20
  -9  -1   9  374.26   29.50
  -9  -1   9  343.67   29.10
  -9   1  -9  375.86   29.10
  -9  -1  -9  348.87   28.90
  -9   1   9  345.07   29.00
  -9   1   9  339.07   29.10
   9  -1   9  338.07   33.50
   9  -1   9  335.17   30.20
  -9  -1  -9  337.57   29.50
   9   1  -9  313.07   30.50
   9   1  -9  334.77   37.00
 -10   1  -9   10.30    3.00
  10   1   9   11.40    7.30
  10  -1  -9   12.00   11.10
 -10   1  -9    6.50    3.00
  10  -1  -9    8.70    7.30
 -10  -1   9   10.20    3.40
 -10   1   9    5.50    2.50
 -10   1   9   11.30    3.20
  10   1  -9    7.40   11.40
  10  -1   9    8.40    7.70
 -10  -1  -9    3.80    2.00
  10   1  -9    7.70    6.20
 -10  -1  -9    7.10    3.60
 -11   1  -9   84.49   10.20
 -11  -1   9  105.19    9.90
  11   1   9  101.99   15.70
 -11  -1   9   93.59   10.10
  11  -1  -9  110.59   20.40
 -11   1  -9   94.59   10.00
  11  -1  -9   94.49   14.00
  11  -1   9   88.99   16.00
 -11   1   9   93.79    9.80
  11   1  -9   90.59   20.60
  11   1  -9   88.89   12.50
 -11  -1  -9   89.59    9.60
 -11   1   9   97.89    9.70
 -11  -1  -9   93.29   10.50
  12   1   9   20.50    8.70
 -12   1  -9   14.20    3.50
 -12   1  -9   13.60    4.40
  12  -1  -9   14.00   12.90
 -12  -1   9   22.00    4.60
 -12  -1   9   11.90    3.40
  12  -1  -9   18.40    8.20
  12   1  -9   25.40   14.90
 -12  -1  -9   15.20    3.70
 -12  -1  -9   15.40    4.60
 -12   1   9   14.80    3.50
  12   1  -9   24.80    7.10
 -12   1   9   18.50    4.00
  12  -1   9    9.20    9.10
  13  -1  -9   39.80   15.40
 -13  -1   9   38.80    6.50
 -13   1  -9   38.30    6.70
  13   1   9   39.00   11.60
 -13   1  -9   41.50    7.00
  13  -1  -9   49.70   10.70
 -13  -1   9   50.99    7.00
 -13   1   9   56.69    6.60
 -13   1   9   44.80    6.30
  13  -1   9   52.79   13.80
 -13  -1  -9   51.89    6.80
 -13  -1  -9   52.99    7.60
  13   1  -9   53.39   10.60
  13   1  -9   55.79   16.60
 -14   1  -9    5.10    3.70
  14  -1  -9   15.20    8.20
 -14   1  -9    8.60    3.60
  14   1   9    6.90    7.90
  14  -1  -9   27.60   15.10
 -14  -1   9    5.40    3.10
 -14  -1   9    7.20    3.50
 -14  -1  -9   10.60    3.80
  14   1  -9   27.30   15.20
  14  -1   9    1.30    8.10
 -14   1   9   11.20    3.60
  14   1  -9   16.00    7.60
 -14   1   9    2.90    2.70
 -14  -1  -9    5.50    3.80
  15   1   9  114.79   21.90
  15  -1  -9  198.98   30.00
 -15  -1   9  139.99   16.50
  15  -1  -9  156.58   21.00
 -15   1  -9  190.78   16.90
 -15  -1   9  149.29   15.40
 -15   1  -9  161.18   16.10
 -15  -1  -9  159.98   16.00
 -15  -1  -9  151.28   16.70
  15   1  -9  145.19   22.20
  15  -1   9  173.88   23.70
 -15   1   9  164.58   15.40
  15   1  -9  214.08   29.60
 -15   1   9  149.49   15.60
  16   1   9   19.20   10.90
 -16   1  -9   11.80    4.50
 -16  -1   9    1.30    2.40
  16  -1  -9   15.00   15.20
 -16   1  -9    8.70    4.00
 -16  -1   9    8.20    4.40
 -16  -1  -9   10.80    3.90
  16  -1   9   19.00   10.90
 -16   1   9   12.80    4.20
 -16   1   9    2.50    3.50
  16   1  -9   32.80   15.60
 -16  -1  -9    8.00    5.30
 -17   1  -9  292.97   23.30
  17   1   9  209.78   30.60
  17  -1  -9  255.47   27.80
 -17   1  -9  227.78   23.20
 -17  -1   9  194.28   21.60
 -17  -1  -9  229.48   22.60
  17  -1   9  203.58   31.20
  17   1  -9  272.27   26.50
 -17   1   9  247.38   22.40
  18  -1  -9   33.60   17.00
  18   1   9   19.60   10.90
  18   1  -9   51.49   20.00
 -18  -1  -9    4.60    3.70
  18  -1   9    9.10   11.40
 -19   1  -9   12.70    4.80
  19   1   9   29.00   11.90
 -19   1  -9    8.70    5.30
 -19  -1   9   12.90    4.70
 -19  -1  -9    5.00    4.70
 -19   1   9   15.40    5.40
  20   1   9   81.59   23.60
  20  -1   9   75.99   23.00
 -21  -1  -9   55.69    9.70
   0  -1  10    0.70    1.60
   0   1  10    0.80    1.50
   0  -1  10    0.40    1.40
   0  -1 -10    1.70    3.80
   0   1 -10    0.50    4.60
   0   1  10    0.50    1.20
   0   1 -10    0.70    2.90
   0  -1  10    3.00    1.60
   0   1  10    1.30    1.50
  -1   1 -10   72.69   10.70
  -1  -1  10  103.79    8.40
  -1  -1  10   86.59    8.50
   1   1  10  105.39   12.00
   1   1  10  109.09    9.20
   1  -1 -10   80.89   11.10
  -1   1  10   90.39    8.20
  -1  -1 -10   78.39    7.80
  -1   1  10   77.39    8.90
   1  -1  10   98.79    9.20
  -1   1  10   95.79    8.80
   1  -1  10   91.09    9.10
   1   1 -10   78.79   12.00
  -1  -1 -10   73.59    9.70
  -2  -1  10   11.40    2.80
   2  -1 -10   10.10    5.90
   2  -1 -10   13.20    2.60
  -2   1 -10    7.90    1.90
  -2  -1  10    9.50    2.10
   2   1  10   10.90    3.00
   2  -1 -10   14.20    3.10
   2   1  10   12.80    3.90
  -2   1 -10   14.50    3.80
  -2   1 -10   14.70    4.90
  -2  -1  10   11.80    2.90
  -2   1  10   18.70    3.40
  -2  -1 -10    9.60    3.80
   2   1 -10   14.40    7.10
  -2   1  10    7.80    2.40
   2  -1  10   10.00    3.00
   2   1 -10   13.90    2.80
  -2   1  10   11.40    2.20
  -2  -1 -10   11.30    3.60
   3  -1 -10  166.78   18.40
  -3   1 -10  186.18   14.70
   3   1  10  178.58   16.70
   3  -1 -10  172.58   15.20
   3   1  10  189.88   16.00
  -3  -1  10  168.78   15.50
   3  -1 -10  162.28   14.70
  -3   1 -10  142.09   15.70
  -3  -1  10  166.28   14.90
  -3   1 -10  159.68   16.40
  -3  -1 -10  181.38   14.50
  -3   1  10  187.58   16.10
  -3  -1 -10  147.79   15.30
   3   1 -10  182.38   14.30
   3  -1  10  192.48   16.10
  -3  -1 -10  164.68   16.30
   3   1 -10  175.88   14.60
  -4   1 -10   80.29    7.10
  -4  -1  10   81.99    8.10
   4   1  10   56.89    7.80
   4  -1 -10   96.59   12.80
  -4  -1  10   80.69    7.50
   4  -1 -10   76.19    7.40
   4  -1 -10   79.89    7.90
   4   1 -10  101.99   14.50
   4  -1  10   64.59    8.20
  -4  -1 -10   81.79    7.10
  -4  -1 -10   81.39    8.80
   4   1 -10   65.69    7.00
   4   1 -10   61.99    6.80
   4  -1  10   68.39   10.00
  -4  -1 -10   88.39    8.10
  -4   1  10   76.99    7.40
   5   1  10 1780.92  138.29
   5  -1 -10 1644.64  140.79
   5  -1 -10 1523.55  137.09
  -5  -1  10 1776.62  137.79
  -5  -1  10 1739.63  137.19
   5   1  10 1577.14  139.29
   5  -1 -10 1733.93  138.09
   5   1 -10 1582.54  136.89
   5  -1  10 1878.51  138.39
   5   1 -10 1731.73  136.89
  -5   1  10 1650.03  137.19
   5  -1  10 1800.92  139.79
  -5  -1 -10 1730.63  136.79
   5   1 -10 1701.43  141.49
   6   1  10  204.18   19.50
   6  -1 -10  199.48   19.40
  -6  -1  10  222.78   18.60
   6  -1 -10  242.38   25.10
  -6  -1  10  204.08   18.90
   6   1  10  180.18   21.00
  -6   1  10  209.78   18.60
   6  -1  10  218.18   19.60
   6   1 -10  238.98   25.80
  -6  -1 -10  229.58   18.20
   6  -1  10  224.08   22.00
   6   1 -10  200.18   19.00
  -6   1  10  219.88   18.60
   7   1  10   38.20    8.90
   7   1  10   34.00    5.50
   7  -1 -10   34.50    7.30
   7  -1 -10   24.70   10.40
  -7  -1  10   35.90    4.10
  -7  -1  10   23.20    4.10
  -7   1  10   31.30    4.70
   7  -1  10   36.80    5.70
   7   1 -10   33.20    6.20
   7  -1  10   40.00    9.30
   7   1 -10   29.10   12.00
  -7   1  10   34.90    4.50
  -7  -1 -10   30.20    4.00
  -8  -1  10  343.97   28.50
   8  -1 -10  306.07   34.60
   8   1  10  343.57   29.80
  -8   1 -10  352.06   28.30
   8  -1  10  302.67   29.40
   8   1 -10  358.76   36.50
   8   1 -10  315.97   29.20
  -8   1  10  370.86   28.70
  -8   1  10  323.97   28.50
   8  -1  10  340.47   32.70
  -8  -1 -10  329.17   28.10
   9  -1 -10  906.31   84.49
  -9   1 -10  960.80   74.79
  -9  -1  10 1001.10   75.39
  -9  -1  10  880.71   74.69
  -9  -1 -10  925.81   74.59
  -9   1  10  936.41   74.89
   9   1 -10  916.91   85.19
  -9   1  10  878.31   77.29
  -9  -1 -10  937.51   75.39
   9   1 -10  870.91   75.69
   9  -1  10  831.62   80.89
  10  -1 -10   15.50    7.60
 -10  -1  10   18.40    4.40
  10   1  10   16.90    8.20
 -10  -1  10   19.70    4.00
 -10   1 -10   17.50    5.20
 -10   1 -10   21.10    3.90
  10  -1 -10   23.70   12.20
  10   1 -10   34.20   13.80
 -10   1  10   18.00    3.90
 -10   1  10   21.10    4.10
  10   1 -10   20.00    5.90
 -10  -1 -10   17.50    3.60
 -10  -1 -10   21.80    4.50
  10  -1  10   12.80    8.50
  11   1  10  551.34   58.69
 -11   1 -10  761.72   54.99
 -11  -1  10  610.64   54.49
  11  -1 -10  610.74   56.89
 -11  -1  10  639.24   54.79
  11  -1 -10  693.23   62.99
 -11   1 -10  678.73   55.19
 -11  -1 -10  690.63   55.39
 -11   1  10  664.03   54.69
  11  -1  10  533.25   58.69
 -11   1  10  731.23   54.59
  11   1 -10  729.03   64.29
 -12   1 -10   23.40    5.10
  12  -1 -10   33.50   14.60
  12  -1 -10   21.40    7.30
 -12   1 -10   23.80    4.50
 -12  -1  10   18.40    4.40
 -12  -1  10   12.50    3.60
  12   1  10   12.50    8.10
  12  -1  10   13.40    8.50
  12   1 -10   16.50    6.50
 -12   1  10   19.80    4.20
 -12   1  10   14.00    3.60
 -12  -1 -10   18.50    4.80
 -12  -1 -10   22.60    4.30
  12   1 -10   24.90   13.60
 -13   1 -10    3.60    3.10
  13  -1 -10    2.80    5.70
 -13   1 -10    4.10    2.60
  13   1  10   -0.50    6.40
  13  -1 -10    9.10   11.60
 -13  -1  10   -0.50    2.60
 -13  -1  10   -0.30    1.90
  13  -1  10    5.30    7.80
 -13   1  10   -0.90    2.40
 -13  -1 -10   -0.60    2.40
 -13  -1 -10   -0.50    2.50
  13   1 -10   11.20    5.40
  13   1 -10    7.30   12.20
 -13   1  10   -0.40    2.10
 -14   1 -10    6.10    3.90
 -14   1 -10    8.10    3.10
 -14  -1  10    2.40    2.90
  14  -1 -10   12.00   14.40
  14  -1 -10    9.10    7.10
  14   1  10    2.00    7.90
 -14  -1  10    8.70    3.70
 -14   1  10    6.30    3.10
  14   1 -10   15.70    7.50
 -14   1  10    7.60    3.50
 -14  -1 -10   12.00    4.80
 -14  -1 -10    7.80    3.10
  14   1 -10   21.40   14.00
  14  -1  10    5.40    8.60
  15   1  10  119.89   21.40
 -15  -1  10  130.49   14.90
 -15  -1  10  157.58   14.40
  15  -1 -10  147.29   19.40
 -15   1 -10  161.18   15.60
 -15   1 -10  124.99   14.20
 -15  -1 -10  123.79   14.20
 -15   1  10  137.29   13.80
  15  -1  10  104.09   20.50
  15   1 -10  128.09   36.30
 -15  -1 -10  160.68   15.70
 -15   1  10  129.49   15.20
  15   1 -10  162.68   19.00
 -16   1 -10   -1.20    3.80
 -16  -1  10    0.30    3.50
  16  -1 -10   11.00   15.90
 -16  -1  10   -3.00    2.50
  16   1  10    4.90    9.90
 -16   1 -10   -1.10    3.10
  16  -1 -10   22.30    9.40
 -16   1  10    1.70    3.50
  16   1 -10   18.00   15.30
 -16   1  10    2.80    3.10
 -16  -1 -10    4.80    4.70
  16  -1  10   14.10    9.90
 -16  -1 -10    8.70    3.50
 -17   1 -10  180.98   17.00
 -17  -1  10  127.49   15.80
 -17   1 -10  165.08   17.50
  17  -1 -10  181.38   21.50
  17   1  10  143.09   24.80
 -17   1  10  155.88   16.00
 -17  -1 -10  161.08   16.60
 -17  -1 -10  167.88   17.60
  17  -1  10  154.08   25.70
  18   1  10   28.40   13.50
 -18   1 -10    6.90    4.40
 -18   1 -10    3.30    4.40
  18  -1 -10   23.90   15.50
  18  -1  10   19.20   12.00
 -18  -1 -10    4.60    3.70
 -18   1  10    1.60    3.60
 -18  -1 -10    3.50    4.70
  19   1  10  109.39   23.00
  19  -1  10  123.59   22.00
   0  -1  11  137.79   11.20
   0   1  11  121.69   12.10
   0  -1  11  128.39   12.00
   0   1  11  130.09   11.90
   0  -1 -11  124.59   13.80
   0  -1  11  100.79   11.40
   0   1 -11  124.49   14.70
   0   1  11  124.59   11.00
  -1  -1  11  161.08   14.10
  -1   1 -11  160.58   12.90
   1  -1 -11  138.59   16.20
  -1   1 -11  133.09   15.80
   1   1  11  172.78   14.20
   1   1 -11  140.49   17.20
  -1  -1 -11  144.39   12.80
  -1  -1 -11  139.89   15.10
  -1   1  11  152.18   13.10
  -1   1  11  133.19   14.00
   1  -1  11  159.48   14.20
  -2   1 -11  445.26   39.60
   2  -1 -11  468.15   41.10
   2   1  11  461.05   39.00
  -2  -1  11  458.15   38.10
  -2  -1  11  466.25   38.70
   2  -1 -11  476.05   38.80
  -2  -1  11  456.45   38.80
  -2   1 -11  475.15   37.80
   2  -1 -11  496.35   38.20
  -2  -1 -11  449.06   39.20
  -2   1  11  385.06   39.10
   2   1 -11  484.25   42.20
   2  -1  11  481.85   39.90
  -2   1  11  458.15   38.10
   3  -1 -11 2225.68  170.28
   3   1  11 1980.30  171.18
  -3   1 -11 2218.18  169.98
  -3   1 -11 1805.62  170.78
  -3   1 -11 2129.09  171.68
   3   1  11 2302.17  172.38
   3  -1 -11 2032.40  173.08
  -3  -1  11 2179.38  171.08
  -3  -1  11 2186.68  170.38
   3  -1 -11 2273.87  170.78
   3   1 -11 2271.37  170.08
  -3  -1 -11 1957.20  170.78
   3  -1  11 2326.27  172.28
  -3  -1 -11 1967.40  172.08
   3   1 -11 2046.90  169.68
  -3  -1 -11 2070.59  169.88
  -3   1  11 2391.96  171.08
   3  -1  11 2027.20  171.28
  -3   1  11 1872.51  170.18
  -4  -1  11    5.70    1.90
   4   1  11    0.80    3.50
   4  -1 -11    7.70    2.20
   4  -1 -11   20.70    7.50
  -4  -1  11    9.60    2.90
  -4   1 -11    3.30    1.60
   4   1  11    3.70    2.20
   4  -1 -11    7.00    2.40
   4   1 -11    6.20    1.80
   4  -1  11    2.70    2.30
  -4   1  11    4.30    2.20
  -4  -1 -11    4.50    1.50
  -4   1  11    4.10    1.80
   4   1 -11    5.90    1.90
   4  -1  11    2.70    4.20
  -4  -1 -11    1.60    3.10
  -4  -1 -11    3.20    2.00
   4   1 -11    9.80    8.00
   5  -1 -11 1138.29   96.99
   5  -1 -11 1169.48  100.39
  -5  -1  11 1126.19   96.39
  -5  -1  11 1364.76   97.29
   5   1  11 1327.97   97.99
   5   1  11 1188.98   99.09
   5  -1 -11 1256.37   96.49
  -5   1 -11 1065.99   95.99
   5   1 -11 1261.37   95.99
  -5  -1 -11 1132.09   95.99
   5   1 -11 1234.08   96.19
  -5   1  11 1007.80   96.29
   5  -1  11 1291.47   99.39
   5   1 -11 1116.69  101.09
   6   1  11  236.38   22.30
  -6  -1  11  257.17   19.80
   6  -1 -11  213.98   19.70
   6  -1 -11  189.98   24.80
   6   1  11  237.28   20.20
  -6  -1  11  201.98   18.80
   6  -1  11  218.28   22.30
   6   1 -11  223.28   19.20
   6   1 -11  185.48   25.50
  -6   1  11  201.08   18.80
  -6   1  11  217.98   19.20
   6  -1  11  229.58   20.20
  -6  -1 -11  201.88   18.40
   6   1 -11  214.88   18.50
   7   1  11  284.77   31.20
   7   1  11  293.47   29.20
  -7  -1  11  375.06   28.40
   7  -1 -11  284.37   29.30
  -7  -1 -11  373.26   27.90
  -7   1  11  385.56   28.50
   7   1 -11  409.76   36.80
  -7   1  11  344.17   28.40
   7  -1  11  294.37   31.20
   7  -1  11  360.46   29.70
   7   1 -11  295.97   28.40
   7   1 -11  322.57   28.40
  -8   1 -11   63.79    6.20
  -8  -1  11   61.69    6.40
   8  -1 -11   70.99   17.60
   8   1  11   49.70   11.00
   8  -1 -11   52.59    9.40
   8   1  11   47.20    7.20
   8   1 -11   41.60    6.40
  -8   1  11   49.60    6.50
  -8   1  11   56.19    6.30
   8   1 -11   42.40    7.60
   8  -1  11   42.90    7.30
   8   1 -11   73.99   19.50
   8  -1  11   55.39   11.20
  -8  -1 -11   68.89    6.10
  -9  -1  11  310.17   27.20
  -9  -1  11  345.47   27.90
   9  -1 -11  310.67   29.40
   9  -1 -11  335.77   35.50
   9   1  11  314.57   31.70
  -9   1 -11  312.67   27.10
  -9   1  11  289.97   27.20
  -9   1  11  323.37   27.30
   9   1 -11  330.57   36.40
  -9  -1 -11  334.67   27.10
   9  -1  11  303.37   30.00
   9  -1  11  294.97   31.40
   9   1 -11  316.97   28.00
 -10  -1  11   18.40    3.70
 -10   1 -11   16.60    3.50
  10  -1 -11   27.00   13.00
 -10   1 -11   21.50    4.40
  10  -1 -11   16.10    7.10
 -10  -1  11   21.20    4.70
  10   1  11   15.30    8.00
 -10   1  11   14.60    3.70
  10  -1  11   15.90    8.60
  10   1 -11   25.80   13.80
  10   1 -11   18.40    5.50
 -10   1  11   16.80    3.80
 -10  -1 -11   18.90    3.50
 -10  -1 -11   14.50    4.00
 -11   1 -11  275.57   23.70
 -11  -1  11  239.98   23.00
 -11   1 -11  280.97   23.10
  11   1  11  230.08   27.60
 -11  -1  11  263.27   22.80
  11  -1 -11  219.98   25.10
  11  -1 -11  277.37   33.00
 -11  -1 -11  292.57   23.10
 -11  -1 -11  254.97   23.70
 -11   1  11  256.17   23.10
 -11   1  11  235.68   22.60
  11   1 -11  232.28   24.00
  11  -1  11  324.27   29.50
  11   1 -11  293.07   34.00
 -12   1 -11   78.49    9.20
 -12  -1  11   88.39    8.50
  12  -1 -11   91.79   21.50
  12   1  11   65.49   14.80
  12  -1 -11   52.39   11.50
 -12  -1  11   59.59    8.40
 -12   1 -11   86.99    8.60
  12   1 -11  105.59   21.80
 -12   1  11   57.89    7.80
 -12  -1 -11   88.09    8.70
 -12  -1 -11   61.29    9.00
 -12   1  11   72.49    8.50
  12  -1  11   61.79   14.30
  12   1 -11   73.79   10.30
 -13  -1  11    8.30    3.80
 -13   1 -11    7.30    3.30
  13  -1 -11   12.40   13.40
  13   1  11    6.80    8.00
 -13  -1  11    6.90    2.90
 -13   1 -11   12.80    4.50
  13  -1 -11    7.00    6.10
 -13  -1 -11    4.70    4.00
 -13   1  11    6.20    3.10
  13   1 -11    8.40   11.70
 -13  -1 -11    9.30    3.60
 -13   1  11   10.20    3.30
  13   1 -11   16.20    6.30
  13  -1  11    5.60    8.10
  14  -1 -11   37.00   10.00
 -14   1 -11   26.90    6.10
 -14  -1  11   21.80    4.70
 -14   1 -11   23.80    5.40
  14  -1 -11   29.70   16.70
 -14  -1 -11   26.40    6.20
 -14   1  11   18.20    4.80
 -14  -1 -11   24.10    5.20
  14   1 -11   38.40   16.60
 -14   1  11   22.10    4.80
  14   1 -11   41.10    8.80
 -15  -1  11   24.60    5.80
 -15   1 -11   33.60    6.30
 -15  -1  11   36.80    6.00
  15   1  11   25.90   12.10
  15  -1 -11   52.19   20.40
  15  -1 -11   45.70   16.90
 -15   1 -11   43.50    7.70
 -15  -1 -11   35.40    6.60
 -15  -1 -11   25.70    6.90
  15   1 -11   65.29   19.90
 -15   1  11   38.60    6.30
  15  -1  11   21.40   11.70
 -15   1  11   21.40    5.10
  16   1  11    7.20    9.40
 -16  -1  11    3.90    3.10
  16  -1 -11    6.00   14.40
 -16   1 -11    3.10    3.90
 -16   1 -11    7.30    3.70
 -16  -1  11    3.80    3.90
  16  -1  11    7.60   10.90
 -16   1  11    0.10    2.60
  16   1 -11    8.50   13.70
 -16  -1 -11    3.50    5.00
 -16   1  11    7.60    4.40
  17   1  11   39.70   15.20
 -17   1 -11   57.39    8.60
  17  -1 -11   92.19   23.70
 -17   1 -11   38.20    8.60
 -17  -1  11   57.99   10.40
 -17  -1  11   69.09    8.30
 -17   1  11   45.70    7.80
 -17  -1 -11   41.00    9.20
  17  -1  11   42.30   16.10
  18   1  11   27.00   19.30
  18  -1 -11   37.50   18.70
  18  -1  11   28.10   21.10
  19  -1  11   44.90   14.30
 -20   1 -11    3.50    5.90
 -20   1 -11   13.50    5.60
 -20  -1 -11    6.20    5.90
 -20  -1 -11    7.30    5.10
   0   1  12    0.70    1.50
   0  -1  12    1.60    2.00
   0   1  12    0.30    1.70
   0   1  12    2.10    1.80
   0  -1 -12   -1.60    4.70
   0  -1  12   -0.40    1.50
   0   1 -12    1.00    1.30
   0  -1  12   -2.10    1.20
  -1  -1  12  363.06   36.30
   1   1  12  447.66   37.00
   1  -1 -12  436.26   38.90
  -1   1 -12  427.86   38.50
  -1   1 -12  383.96   35.60
   1   1  12  420.66   37.50
  -1  -1  12  427.86   36.00
   1   1 -12  457.25   39.90
   1   1 -12  503.95   37.00
   1  -1  12  457.15   37.20
  -1   1  12  394.26   36.60
  -1   1  12  468.05   36.10
  -1  -1 -12  468.95   35.80
  -1  -1 -12  438.36   38.00
  -2  -1  12   28.40    5.00
   2  -1 -12   52.09   10.70
  -2   1 -12   40.90    4.30
   2  -1 -12   32.00    4.60
   2   1  12   30.50    5.20
  -2  -1  12   43.00    4.70
  -2   1 -12   44.60    9.00
  -2  -1  12   38.00    5.00
  -2   1  12   32.60    5.20
   2   1 -12   38.70    5.50
  -2   1  12   30.40    5.00
  -2   1  12   37.80    4.60
  -2  -1 -12   27.20    3.70
  -2  -1 -12   46.80    7.90
   2   1 -12   54.89   12.20
   3  -1 -12 1248.78   88.29
  -3   1 -12 1083.99   87.19
   3  -1 -12 1195.78   87.59
   3   1  12 1170.68   88.99
  -3   1 -12  959.20   88.29
  -3   1 -12  996.80   88.99
  -3  -1  12 1051.19   87.59
   3  -1 -12 1057.39   91.09
  -3  -1  12 1094.39   88.29
   3   1 -12 1095.49   91.99
   3   1 -12 1070.69   86.89
  -3   1  12 1000.70   87.49
  -3   1  12 1173.48   88.39
  -3  -1 -12  911.61   88.09
   3   1 -12 1099.29   87.29
   4   1  12   36.90    5.70
  -4   1 -12   36.40    4.40
   4  -1 -12   40.70    4.90
   4  -1 -12   35.10    4.70
  -4  -1  12   43.40    5.90
  -4   1 -12   36.50    6.10
  -4  -1  12   38.50    4.90
   4   1  12   39.10    7.40
   4  -1  12   35.60    6.00
  -4  -1 -12   42.40    4.40
   4   1 -12   38.10    4.30
   4   1 -12   42.70   12.20
   4   1 -12   39.40    4.30
  -4   1  12   43.70    5.60
  -4  -1 -12   39.80    5.90
  -4   1  12   34.90    4.80
  -4  -1 -12   38.90    6.90
   4  -1  12   39.40    7.60
   5  -1 -12 1057.79   96.19
  -5  -1  12 1250.97   96.59
   5   1  12 1175.18   99.09
  -5  -1  12 1243.28   97.29
  -5   1 -12 1224.58   96.09
   5  -1 -12 1177.38   96.69
   5  -1 -12 1278.07  101.49
   5   1  12 1124.09   97.59
   5  -1  12 1076.29   97.49
   5   1 -12 1170.68   95.89
  -5   1  12 1297.17   96.59
  -5  -1 -12 1232.28   96.09
   5  -1  12 1154.68   98.99
   5   1 -12 1309.87  102.39
   5   1 -12 1105.49   95.59
   6   1  12   93.09   12.30
   6  -1 -12   87.39   16.60
   6  -1 -12   79.29    9.60
  -6  -1  12   90.89    8.80
  -6  -1  12   99.19    9.60
   6   1  12   87.49   10.00
  -6  -1 -12   94.89    8.40
  -6   1  12   89.29    8.90
   6   1 -12   78.79    7.90
   6   1 -12   89.79    9.00
   6   1 -12  120.29   18.00
   6  -1  12   77.49   12.10
  -6   1  12   91.09   11.90
   6  -1  12   84.79   10.00
   7   1  12   91.49   13.80
   7  -1 -12  119.39   19.40
   7   1  12  108.39   12.10
   7  -1 -12  100.29   12.60
  -7  -1  12  125.59   12.40
  -7  -1  12  114.29   10.80
  -7   1  12  108.79   10.80
  -7  -1 -12  114.19   10.40
  -7   1  12  119.39   11.30
   7   1 -12  126.29   20.70
   7  -1  12  121.19   12.40
   7  -1  12   95.69   14.50
   7   1 -12  112.69   11.00
  -8  -1  12   94.59   10.20
   8  -1 -12  102.59   12.70
  -8   1 -12   99.39    9.80
   8   1  12  104.99   11.60
   8  -1 -12   90.89   19.30
   8  -1  12  114.09   15.10
   8   1 -12  107.19   10.20
   8   1 -12  110.69   10.60
  -8  -1 -12   98.19    9.80
   8   1 -12   93.39   20.10
   8  -1  12   76.99   12.10
  -8   1  12  120.49   10.70
  -8   1  12   96.59   10.20
   9  -1 -12  187.28   20.80
  -9  -1  12  184.98   18.60
  -9   1 -12  225.18   19.60
   9   1  12  214.98   20.50
  -9  -1  12  217.18   19.40
   9   1  12  253.27   24.00
   9  -1 -12  198.78   27.30
   9  -1  12  204.08   23.20
   9  -1  12  191.58   20.00
  -9   1  12  229.58   19.10
  -9  -1 -12  223.18   18.70
   9   1 -12  201.78   28.40
  -9  -1 -12  228.58   19.90
   9   1 -12  197.98   19.10
  -9   1  12  202.48   18.80
  10   1  12   13.00    7.30
  10  -1 -12   20.10   13.30
 -10   1 -12    9.40    3.90
 -10  -1  12   18.20    3.70
 -10  -1  12   17.80    4.30
  10  -1 -12   17.60    6.90
 -10  -1 -12   17.80    4.30
  10  -1  12    9.00    4.10
 -10  -1 -12   16.70    3.40
  10   1 -12   19.30   14.40
 -10   1  12   15.80    3.60
  10  -1  12   14.80    7.70
 -10   1  12   12.00    3.70
  10   1 -12   20.90    4.70
  11   1  12    9.40    7.90
 -11   1 -12   20.60    5.10
 -11  -1  12   16.00    4.50
  11  -1 -12   23.70   13.30
 -11  -1  12   19.60    3.90
  11  -1 -12   25.20    7.00
 -11   1 -12   26.80    4.50
 -11  -1 -12   18.80    4.90
 -11  -1 -12   20.10    4.00
 -11   1  12   18.40    3.90
  11  -1  12   20.20    9.20
 -11   1  12   10.40    3.70
  11   1 -12   16.30    4.80
  11   1 -12   34.30   15.00
  12   1  12    9.30    8.00
 -12   1 -12   17.50    5.00
  12  -1 -12   12.90    6.30
  12  -1 -12   10.30   13.30
 -12  -1  12    7.20    3.40
 -12  -1  12   10.10    3.30
 -12   1 -12   11.60    3.30
 -12   1  12    8.50    3.10
  12  -1  12   11.10    8.30
  12   1 -12    9.80   13.20
 -12  -1 -12    8.70    3.20
 -12   1  12   13.00    3.90
  12   1 -12   17.30    5.20
 -12  -1 -12   14.60    4.70
  13   1  12   67.09   14.70
 -13  -1  12   48.60    6.90
 -13   1 -12   55.19    7.40
  13  -1 -12   38.70    9.30
 -13   1 -12   49.10    8.10
 -13  -1  12   46.00    7.50
  13  -1 -12   77.99   20.20
 -13   1  12   55.49    7.10
 -13   1  12   41.30    6.90
 -13  -1 -12   65.19    7.20
 -13  -1 -12   54.29    8.20
  13   1 -12   77.09   21.10
  13   1 -12   60.59   10.10
  13  -1  12   35.80   12.30
  14  -1 -12   20.20   15.40
 -14   1 -12   24.80    5.30
 -14  -1  12   19.80    5.10
  14   1  12   15.80    8.90
 -14   1 -12   21.20    5.40
 -14  -1  12   18.10    4.90
 -14   1  12   25.70    6.00
  14  -1  12   13.00   10.20
 -14  -1 -12   13.50    5.30
 -14   1  12   17.30    4.70
  14   1 -12   27.70   16.40
 -14  -1 -12   19.40    4.80
 -15  -1  12   66.39    8.20
  15  -1 -12  107.89   24.60
 -15   1 -12   69.79   12.70
 -15  -1  12   50.09    8.60
  15   1  12   61.59   16.50
 -15   1  12   75.89    8.70
 -15   1  12   42.00    7.90
  15   1 -12  112.09   24.10
  15  -1  12   56.99   16.20
 -15  -1 -12   61.99    9.80
 -15  -1 -12   78.69    9.00
  16   1  12   16.10   11.10
 -16  -1  12    2.60    3.60
 -16   1 -12    5.30    4.10
  16  -1 -12   30.50   17.20
 -16   1 -12    9.60    3.50
 -16  -1  12    9.30    3.70
  16  -1  12    2.20    9.80
 -16  -1 -12    2.10    4.20
  16   1 -12   35.60   18.40
 -16   1  12    9.00    3.60
 -16  -1 -12    6.70    3.80
 -17   1 -12  230.08   24.30
 -17  -1  12  225.28   22.90
 -17   1 -12  243.48   23.80
  17   1  12  282.57   34.20
 -17  -1 -12  278.97   24.90
 -17  -1 -12  253.27   23.50
  17  -1  12  221.68   32.60
 -17   1  12  254.37   23.10
  18  -1 -12   34.60   21.30
  18   1  12   54.89   17.00
 -18   1  12    9.50    6.40
  18   1 -12   63.69   29.40
  18  -1  12   34.10   14.30
  19   1  12   73.19   25.20
  19  -1  12   81.69   26.50
 -20   1 -12    2.50    5.80
 -20   1 -12    1.20    5.40
 -20  -1 -12   10.80    5.60
 -20  -1 -12    0.40    5.80
   0   1  13  564.74   51.89
   0   1 -13  641.94   50.79
   0  -1  13  686.43   52.39
   0   1  13  649.74   51.19
   0   1 -13  651.23   54.49
   0  -1 -13  644.34   53.99
   0   1  13  528.65   52.19
  -1  -1  13   92.59    9.50
  -1   1 -13   91.89   13.30
   1  -1 -13  101.49   14.10
  -1   1 -13   94.89    8.60
  -1  -1  13   91.89    9.00
   1   1  13  101.59   10.10
  -1  -1  13   97.79   10.10
   1   1  13   93.59   10.40
  -1   1  13   88.09    9.70
  -1   1  13   90.69   10.20
  -1  -1 -13   92.89    8.60
  -1   1  13  100.69    9.10
   1  -1  13   82.39    9.90
   1  -1  13   84.99    9.80
   1   1 -13   85.19   14.70
   2   1  13   23.40    4.70
   2  -1 -13   21.30    3.80
  -2   1 -13   17.70    3.00
  -2  -1  13   19.20    3.60
  -2  -1  13   18.60    4.00
   2  -1 -13   20.90    8.60
  -2   1 -13   14.90    6.90
  -2  -1  13   18.50    3.60
   2  -1  13   19.60    4.50
   2   1 -13   18.90    9.60
  -2   1  13   11.10    2.80
  -2  -1 -13   22.10    6.60
  -2  -1 -13   20.40    3.00
  -2   1  13   18.20    3.90
   2  -1  13   20.00    5.20
   2   1 -13   29.50    5.00
  -2   1  13   18.60    4.60
  -3   1 -13 1411.56  113.09
   3   1  13 1634.04  116.19
  -3  -1  13 1402.26  114.29
   3  -1 -13 1329.37  117.09
   3   1  13 1559.14  115.09
  -3   1 -13 1252.57  114.39
   3  -1 -13 1468.55  113.39
  -3  -1  13 1448.96  113.49
   3  -1  13 1309.57  114.59
  -3   1  13 1392.36  113.39
   3   1 -13 1345.77  117.79
  -3  -1 -13 1316.67  114.39
   3   1 -13 1384.46  112.69
  -4  -1  13    5.00    2.30
   4  -1 -13    4.60    2.00
   4   1  13    4.00    2.70
  -4  -1  13    1.60    2.50
   4  -1 -13    4.90    2.10
  -4   1 -13    8.60    4.20
  -4   1 -13    9.10    3.00
  -4   1 -13    6.30    1.90
   4   1  13    2.40    4.00
   4  -1 -13   16.90    8.30
  -4  -1 -13    5.10    1.80
  -4   1  13    4.50    2.10
   4   1 -13    3.00    1.80
  -4  -1 -13    4.50    2.60
  -4  -1 -13    5.70    4.30
   4  -1  13    1.40    4.00
   4   1 -13    4.00    2.10
  -4   1  13    3.60    2.60
   4  -1  13    7.20    3.30
  -5  -1  13  237.08   24.00
   5  -1 -13  274.77   24.00
   5  -1 -13  319.67   24.50
  -5   1 -13  272.57   23.70
   5   1  13  276.37   25.50
   5   1  13  314.57   27.30
   5  -1 -13  250.27   29.80
   5   1 -13  277.87   24.00
   5   1 -13  281.47   23.20
  -5  -1 -13  270.47   23.70
   5   1 -13  248.18   30.50
   5  -1  13  321.67   27.60
  -5   1  13  317.17   25.10
   5  -1  13  278.37   25.60
   6  -1 -13   16.60    4.20
   6  -1 -13    8.50    3.90
  -6  -1  13    7.50    2.60
   6   1  13    9.60    3.50
  -6  -1  13    7.70    3.10
   6   1  13    6.60    4.90
   6  -1  13   14.10    6.40
   6   1 -13   18.10   11.00
   6   1 -13   12.80    1.80
   6  -1  13    8.00    3.40
  -6   1  13    9.90    2.70
  -6  -1 -13    7.00    2.10
   7  -1 -13   82.99   10.50
  -7  -1  13   90.59    9.50
   7   1  13   96.89   13.10
   7   1  13   65.69    9.50
  -7  -1  13   65.19    8.30
   7  -1 -13   77.89   17.70
   7  -1  13   93.19   13.50
  -7  -1 -13   80.59    8.10
   7   1 -13   88.79    7.40
   7  -1  13   85.89   10.20
   7   1 -13   70.89   18.10
  -7   1  13   60.69    8.30
   7   1 -13   89.79    8.20
  -7   1  13   91.19    9.20
  -8  -1  13    8.40    2.60
   8  -1 -13   15.10   10.50
   8  -1 -13    8.60    5.40
   8   1  13    2.90    5.40
   8   1  13    6.80    3.40
  -8   1 -13   11.90    3.30
  -8   1  13    7.20    2.90
   8  -1  13   10.90    4.10
  -8   1  13   10.00    3.10
   8   1 -13   11.60   11.80
   8   1 -13    9.20    2.80
  -8  -1 -13    8.30    2.40
   8  -1  13    4.70    6.10
  -9  -1  13   95.29   11.00
   9  -1 -13   83.89   11.60
  -9  -1  13   84.09    9.10
  -9   1 -13   87.69    8.90
   9   1  13   77.59   13.40
   9   1  13  102.29   11.20
   9  -1 -13   90.09   19.90
  -9   1  13   83.69    9.10
  -9  -1 -13   90.39    9.00
   9   1 -13   73.79    8.30
  -9  -1 -13   96.49   10.50
   9   1 -13   98.29    9.20
  -9   1  13   89.19    9.50
   9  -1  13   77.39   10.60
   9  -1  13  104.29   14.60
   9   1 -13   85.49   20.30
  10   1  13   22.20    8.50
 -10   1 -13   21.70    4.20
 -10  -1  13   19.20    4.20
  10  -1 -13   30.00   14.00
 -10  -1  13   19.00    4.80
  10  -1 -13   30.30    9.10
 -10   1  13   27.60    4.70
  10  -1  13   21.40    5.60
  10  -1  13   15.70    8.30
  10   1 -13   28.90   13.80
 -10  -1 -13   22.30    5.20
 -10   1  13   21.90    4.60
  10   1 -13   28.80    5.20
 -10  -1 -13   23.30    4.30
 -11   1 -13   72.99    9.40
 -11  -1  13   83.79    8.60
  11   1  13   66.29   13.40
  11  -1 -13   86.99   20.80
 -11   1 -13   86.89    8.60
 -11  -1  13   61.49    8.80
  11  -1 -13   74.49   11.00
  11   1 -13   68.09    8.80
  11  -1  13   45.40   12.70
  11   1 -13   90.09   19.90
 -11  -1 -13   69.29    9.30
 -11  -1 -13  100.69    8.90
 -11   1  13   66.59    8.30
 -11   1  13   79.89    8.60
 -12  -1  13  102.09   10.60
  12  -1 -13  113.89   13.10
 -12   1 -13  103.29   11.90
  12   1  13   87.49   16.20
 -12   1 -13  111.79   11.00
 -12  -1  13   94.69   11.10
  12  -1 -13  117.59   24.50
 -12  -1 -13  105.59   10.90
 -12  -1 -13   95.99   12.00
  12  -1  13   75.79   16.70
  12   1 -13  104.89   14.20
 -12   1  13   94.49   10.70
  12   1 -13  117.59   24.30
 -12   1  13   97.19   10.50
  13  -1 -13  106.99   25.90
 -13   1 -13   94.59   10.30
  13  -1 -13   68.09   11.10
 -13  -1  13   74.49    8.40
 -13   1 -13   67.69    8.60
 -13  -1  13   62.89    8.70
  13   1  13   79.09   19.40
 -13   1  13   78.59    8.80
 -13  -1 -13   58.09    8.20
 -13   1  13   56.69    8.00
  13  -1  13   79.19   16.40
 -13  -1 -13   57.29    9.50
  13   1 -13   90.89   24.30
 -14   1 -13   68.29    8.20
 -14  -1  13   65.19    8.00
  14  -1 -13  102.29   24.00
  14   1  13   39.90   13.70
 -14   1 -13   58.29   10.30
 -14  -1  13   55.89    8.50
 -14   1  13   52.29    7.80
 -14  -1 -13   73.99   11.50
  14   1 -13   87.79   22.20
  14  -1  13   48.50   14.80
 -14   1  13   59.79    7.90
 -14  -1 -13   62.29    8.30
 -15   1 -13   49.20    8.20
 -15  -1  13   41.50    6.80
  15  -1 -13   63.99   21.70
 -15  -1  13   46.80    7.80
  15   1  13   33.00   13.20
 -15   1 -13   36.20    6.80
 -15  -1 -13   45.50    8.70
  15   1 -13   46.00   17.60
 -15  -1 -13   56.79    9.20
 -15   1  13   36.70    6.40
  15  -1  13   40.60   15.00
 -15   1  13   47.20    7.20
 -16   1 -13    7.90    5.00
 -16  -1  13    8.60    3.60
  16  -1 -13    8.90   16.20
 -16  -1  13    4.90    4.30
 -16   1 -13   15.80    4.50
  16   1  13   14.70   11.50
  16  -1  13   13.30   11.00
 -16   1  13    5.00    3.60
 -16  -1 -13    8.30    3.70
  16   1 -13   18.60   17.10
 -16  -1 -13    6.20    4.80
  17   1  13  110.49   22.60
 -17   1 -13  105.49   12.20
 -17   1 -13   92.19   12.30
 -17  -1  13   90.69   11.10
 -17  -1 -13  102.79   12.10
 -17   1  13   93.29   11.50
  17  -1  13  127.89   22.80
 -17  -1 -13   88.09   13.00
 -18   1 -13   -0.20    4.50
 -18  -1  13   -1.60    3.10
  18   1  13    8.70   13.10
 -18   1 -13    0.20    4.10
 -18   1  13   -3.60    3.10
 -18  -1 -13    0.10    5.00
 -18  -1 -13    2.20    3.90
 -19   1 -13    8.00    4.70
 -19   1 -13   -6.50    4.50
 -19  -1  13    2.50    3.70
 -19  -1 -13    1.50    8.60
 -19  -1 -13   -2.00    4.40
   0  -1  14    1.80    2.40
   0   1 -14    1.20    1.60
   0  -1  14   -1.10    2.00
   0  -1 -14    3.50    6.50
   0   1  14    0.60    2.20
   0   1  14    0.00    1.80
   0   1 -14    1.40    6.90
  -1  -1  14  565.54   50.29
   1   1  14  701.53   51.59
  -1   1 -14  593.94   48.90
   1   1  14  632.84   50.59
  -1  -1  14  596.14   50.29
  -1  -1  14  622.64   49.40
   1  -1 -14  577.44   52.89
  -1   1 -14  553.24   52.09
   1  -1  14  584.54   50.39
  -1  -1 -14  600.64   48.90
  -1  -1 -14  579.14   51.79
  -1   1  14  608.64   51.09
  -1   1  14  580.04   49.10
   1   1 -14  589.74   53.49
  -1   1  14  581.54   50.09
   2   1  14  101.29   12.50
   2  -1 -14   99.39   15.30
  -2  -1  14   88.39    8.80
   2   1  14   75.79    9.50
   2  -1 -14   99.39    9.00
  -2   1 -14   80.89    8.20
  -2   1 -14   84.89   12.90
  -2  -1 -14   81.49    8.20
   2   1 -14   89.59    8.30
   2  -1  14   76.69    9.70
  -2  -1 -14   90.79   12.40
   2   1 -14   91.99   16.10
   2  -1  14   82.09   10.30
  -2   1  14   73.39    9.20
   2   1 -14   80.79    9.80
  -2   1  14   84.29    8.60
  -3  -1  14  773.92   68.99
   3   1  14  948.81   71.79
   3  -1 -14  780.02   68.89
   3  -1 -14  868.21   73.79
  -3   1 -14  885.31   68.79
   3   1  14  772.32   70.29
  -3   1 -14  801.12   70.49
  -3  -1  14  771.52   69.89
  -3   1  14  976.10   70.29
   3   1 -14  982.20   69.79
   3  -1  14  874.31   70.69
   3   1 -14  871.01   74.39
  -3   1  14  781.32   68.99
   3   1 -14  796.82   68.29
  -3  -1 -14  822.02   70.59
   4  -1 -14   32.80   11.00
   4   1  14   16.80    5.80
  -4  -1  14   21.10    3.60
  -4   1 -14   22.20    4.60
  -4   1 -14   27.90    5.70
   4   1  14   21.80    4.90
  -4  -1  14   21.40    4.60
   4  -1 -14   16.80    3.40
  -4   1 -14   24.70    3.40
  -4   1  14   29.40    4.40
   4  -1  14   17.90    4.70
   4   1 -14   19.40    3.00
  -4   1  14   17.90    4.40
  -4  -1 -14   25.60    6.20
  -4  -1 -14   25.50    3.60
   4  -1  14   21.00    6.30
   4   1 -14   20.50    3.70
   4   1 -14   15.10   10.60
   5  -1 -14  380.76   35.30
   5  -1 -14  346.57   28.00
  -5  -1  14  319.97   29.00
   5   1  14  330.57   31.20
  -5   1 -14  348.37   27.90
   5   1  14  321.17   32.90
   5  -1 -14  322.87   28.30
  -5  -1  14  311.47   28.90
  -5   1  14  336.77   29.10
   5  -1  14  348.27   33.30
  -5   1  14  312.37   28.80
  -5  -1 -14  316.77   28.50
   5   1 -14  357.66   35.80
  -5  -1 -14  297.37   27.70
   5  -1  14  350.06   31.40
   6   1  14   67.69    8.80
  -6  -1  14   63.69    7.20
   6  -1 -14   73.69    7.30
   6  -1 -14   83.99   18.40
   6   1  14   74.39   10.80
   6  -1 -14   51.49    7.80
  -6  -1  14   62.09    8.00
   6  -1  14   56.79   10.80
   6  -1  14   60.59    8.60
  -6  -1 -14   57.59    6.60
  -6   1  14   66.59    7.30
   6   1 -14   95.09   22.50
   7  -1 -14  225.48   22.90
   7   1  14  267.97   24.10
  -7  -1  14  266.17   22.40
   7  -1 -14  268.07   30.40
  -7  -1  14  234.28   22.90
  -7   1  14  252.97   22.70
   7  -1  14  236.58   26.10
  -7   1  14  272.37   22.40
  -7  -1 -14  262.77   21.90
   7  -1  14  240.08   23.80
   7   1 -14  300.27   31.60
   8   1  14   23.50    8.30
  -8  -1  14   19.70    4.00
   8   1  14   17.80    5.10
   8  -1 -14   16.70   11.50
   8  -1 -14   27.80    6.50
  -8   1 -14   17.40    3.50
   8  -1  14   24.90    8.30
  -8   1  14   33.90    5.00
  -8  -1 -14   18.80    3.50
  -8   1  14   19.80    3.80
   8   1 -14    9.00   12.20
   8  -1  14   25.50    5.90
   9  -1 -14  178.98   17.50
  -9   1 -14  204.98   16.30
  -9  -1  14  187.68   16.30
   9   1  14  156.48   20.60
   9  -1 -14  210.58   27.40
   9   1  14  158.58   17.80
  -9   1  14  168.88   16.40
   9  -1  14  184.48   18.30
  -9  -1 -14  204.38   16.20
  -9   1  14  165.48   16.50
   9   1 -14  199.78   27.70
   9  -1  14  163.48   21.00
   9   1 -14  151.48   15.00
 -10  -1  14   17.50    4.10
  10  -1 -14   27.30   14.50
 -10  -1  14   21.20    4.80
  10   1  14   21.50    8.20
  10  -1 -14   22.30    6.10
 -10   1 -14   17.80    3.80
 -10   1  14   16.60    4.30
 -10  -1 -14   15.00    4.30
 -10   1  14   16.70    4.10
  10   1 -14   25.10   14.90
  10  -1  14   17.30    5.20
 -10  -1 -14   19.80    4.10
  10  -1  14   17.40    8.40
 -11  -1  14  263.57   27.00
 -11   1 -14  314.47   26.90
  11  -1 -14  329.27   38.20
 -11   1 -14  343.87   28.10
 -11  -1  14  337.87   27.20
 -11  -1 -14  306.97   27.90
  11  -1  14  246.28   31.50
  11   1 -14  346.87   38.80
 -11  -1 -14  326.77   26.90
  11   1 -14  277.57   26.10
 -11   1  14  297.67   27.00
 -11   1  14  329.77   27.10
 -12   1 -14   23.60    4.90
 -12  -1  14   17.00    4.90
  12  -1 -14   16.60   14.50
  12  -1 -14   23.80    5.80
  12   1  14   20.60    9.60
 -12  -1  14   22.80    4.70
 -12   1 -14   18.80    5.40
  12   1 -14   11.90   15.10
  12  -1  14   15.00    8.60
 -12   1  14   18.80    4.40
 -12  -1 -14   23.50    6.00
 -12   1  14   26.10    4.80
 -12  -1 -14   18.90    4.30
 -13  -1  14   18.90    5.10
 -13   1 -14   20.60    5.70
  13   1  14    7.70    9.30
  13  -1 -14   35.10   18.10
 -13  -1  14   17.80    4.90
 -13   1 -14   27.30    5.20
  13  -1 -14   23.90    7.60
  13   1 -14   34.00   16.40
  13  -1  14    8.70    9.50
 -13   1  14   14.80    4.30
 -13  -1 -14    9.20    5.60
 -13  -1 -14   24.00    4.80
 -13   1  14   16.90    4.60
 -14  -1  14    2.10    2.90
 -14  -1  14    3.60    3.90
  14   1  14    2.00    9.40
 -14   1 -14    5.80    4.60
  14  -1 -14   11.20   14.90
 -14   1  14    9.50    3.50
 -14  -1 -14    5.50    3.20
 -14   1  14    9.70    3.90
 -14  -1 -14   10.10    4.80
  14   1 -14    5.60   15.00
  14  -1  14    3.80    8.80
 -15   1 -14   80.89    9.40
  15   1  14   88.39   18.90
 -15  -1  14   57.89    9.60
 -15   1 -14   64.79   10.30
  15  -1 -14   90.99   25.10
 -15  -1  14   67.89    9.10
 -15   1  14   66.19    9.00
  15  -1  14   71.79   18.30
 -15  -1 -14   76.09    9.50
  15   1 -14  102.59   24.20
 -15  -1 -14   84.79   11.20
 -16  -1  14   10.20    4.00
  16  -1 -14   34.10   17.00
 -16   1 -14    3.70    3.40
 -16   1 -14    9.80    5.40
  16   1  14    7.10   10.00
  16   1 -14   14.60   14.90
 -16   1  14    9.00    4.20
  16  -1  14   19.30   13.40
 -16  -1 -14    9.90    5.10
 -16  -1 -14   10.90    3.70
  17  -1 -14   93.99   43.90
 -17   1 -14   60.99    9.10
  17   1  14   63.59   21.40
 -17   1 -14   47.70    9.10
 -17  -1  14   40.60    7.30
 -17  -1 -14   39.20    8.90
 -17   1  14   37.90    8.10
 -17  -1 -14   41.50    7.90
  17   1 -14  111.99   44.60
  17  -1  14   67.79   23.70
  18  -1 -14  166.48   34.00
  18   1  14  108.99   23.30
  18  -1  14  138.89   24.70
 -19   1 -14   57.69   11.50
 -19   1 -14   88.69   11.70
 -19  -1 -14   91.89   14.30
 -19  -1 -14  101.09   12.60
   0  -1 -15   53.49    5.70
   0  -1  15   46.80    6.80
   0   1  15   49.00    6.00
   0   1  15   48.90    6.90
   0   1 -15   58.09   12.30
   0   1 -15   52.29    5.70
   0  -1  15   40.10    6.70
   0   1  15   41.00    7.10
   0  -1 -15   65.59   12.50
   1  -1 -15  942.21   83.59
   1   1  15  924.41   81.09
  -1   1 -15  942.01   79.49
  -1  -1  15  928.91   80.99
   1   1  15 1001.00   81.99
  -1   1 -15  908.21   82.89
  -1  -1  15 1007.10   79.99
  -1   1  15  942.51   79.79
   1  -1  15  979.80   81.29
   1   1 -15  946.41   83.99
  -1  -1 -15  959.30   82.69
  -1   1  15 1129.69   82.39
   1  -1  15 1096.89   81.79
  -1   1  15 1004.10   80.99
  -1  -1 -15  996.40   79.59
   2   1  15   77.09    9.50
  -2  -1  15   86.69    8.50
   2  -1 -15   85.09   15.60
  -2   1 -15   85.49    8.10
   2  -1 -15   81.19    8.60
   2   1  15   77.29   10.50
  -2  -1  15   81.99    9.60
   2   1 -15   93.19   10.20
   2   1 -15   68.99    7.90
   2  -1  15   84.39   10.40
   2   1 -15   81.69   16.60
  -2  -1 -15   79.79   12.70
  -2   1  15   78.49    9.30
  -2  -1 -15   81.49    8.00
  -2   1  15   79.19    8.50
   2  -1  15   87.89    9.80
  -3  -1  15  869.31   71.79
   3   1  15  866.81   72.19
   3  -1 -15  860.11   75.49
  -3  -1  15  878.21   71.59
  -3   1 -15  790.72   72.09
  -3   1 -15  852.51   70.19
   3   1 -15  896.31   76.39
  -3  -1 -15  849.72   72.39
   3   1 -15  791.42   69.69
   3   1 -15  921.21   70.69
   3  -1  15  971.80   73.59
  -3   1  15  866.61   70.69
  -3   1  15  871.21   71.59
   3  -1  15  820.32   73.19
  -4  -1  15   60.29    8.20
   4   1  15   54.99    9.50
   4  -1 -15   62.19    6.90
  -4   1 -15   75.79    9.00
  -4  -1  15   74.89    7.50
  -4   1 -15   65.69    6.80
   4   1  15   60.29    8.60
   4  -1 -15   81.79   16.20
   4   1 -15   62.29    6.80
  -4   1  15   88.79    7.90
   4   1 -15   77.39   17.10
   4  -1  15   62.79    9.80
  -4   1  15   68.99    8.20
   4  -1  15   65.59    8.90
  -4  -1 -15   68.69    6.80
   4   1 -15   54.79    6.10
  -4  -1 -15   77.19   10.20
   5   1  15  300.37   28.90
   5  -1 -15  340.77   26.60
  -5   1 -15  279.87   26.70
  -5  -1  15  275.87   25.60
   5  -1 -15  321.27   25.30
  -5  -1  15  285.07   26.50
   5   1  15  308.77   27.40
  -5   1  15  266.57   25.50
   5  -1  15  297.27   28.50
   5  -1  15  349.37   27.80
  -5  -1 -15  282.67   25.10
  -5   1  15  318.77   26.60
  -5  -1 -15  250.47   25.80
   6  -1 -15   23.60   11.20
  -6   1 -15    8.40    2.50
  -6  -1  15   12.10    2.90
   6   1  15    8.00    5.70
  -6  -1  15    8.20    3.70
   6   1  15    6.30    3.60
   6  -1 -15   11.60    4.00
   6  -1  15    8.10    3.60
   6  -1  15   11.30    6.30
   6   1 -15   21.00   12.00
  -6   1  15    9.30    2.70
  -7  -1  15   40.40    7.30
  -7  -1  15   68.89    7.00
   7  -1 -15   41.30    7.90
   7   1  15   63.99    8.70
   7  -1 -15   50.99    5.80
   7   1  15   65.29   10.90
   7  -1  15   55.19    8.40
   7   1 -15   94.59   19.90
  -7   1  15   70.89    7.10
  -7  -1 -15   70.59    6.50
   7  -1  15   42.30   10.80
  -7   1  15   51.49   10.20
   8   1  15   18.70    5.30
  -8  -1  15   18.20    5.50
   8  -1 -15   26.70   12.80
  -8   1 -15   26.00    4.10
   8  -1 -15   21.40    5.70
  -8  -1  15   21.00    4.00
   8   1  15   27.40    8.50
  -8   1  15   27.80    5.20
   8  -1  15   18.10    5.00
   8   1 -15   22.00   12.70
  -8  -1 -15   28.60    4.40
  -8   1  15   19.90    4.00
   8  -1  15   14.60    7.30
  -9  -1  15  350.36   31.10
   9   1  15  352.26   33.00
   9  -1 -15  372.36   40.60
   9  -1 -15  317.47   31.40
   9   1  15  394.06   36.40
  -9   1 -15  374.06   31.00
   9   1 -15  380.26   41.80
  -9  -1 -15  355.96   30.80
  -9   1  15  351.06   31.10
   9  -1  15  368.86   33.30
   9  -1  15  367.16   35.90
  -9   1  15  384.46   31.60
  10   1  15    3.30    6.90
 -10   1 -15    6.30    2.70
  10  -1 -15   22.20    5.60
  10  -1 -15   11.50   12.00
 -10  -1  15   17.50    4.00
  10  -1  15    6.70    6.80
 -10   1  15   10.30    3.80
 -10   1  15   11.60    3.60
 -10  -1 -15   10.60    2.90
  10   1 -15   17.40   13.00
 -10  -1 -15    8.30    4.00
  10  -1  15    7.40    4.20
  11   1  15   48.70   12.50
 -11  -1  15   49.00    7.30
  11  -1 -15   54.19    7.40
 -11   1 -15   32.60    6.00
 -11   1 -15   44.40    7.40
  11  -1 -15   30.00   16.30
 -11  -1  15   28.50    5.70
 -11   1  15   30.00    6.30
 -11   1  15   55.69    7.20
  11   1 -15   34.00   15.60
 -11  -1 -15   39.60    6.20
  11  -1  15   49.99   12.90
 -11  -1 -15   39.50    7.70
 -12   1 -15   81.79   10.30
 -12   1 -15   73.99    8.70
 -12  -1  15   64.19    9.20
  12   1  15   63.39   16.80
 -12  -1  15   64.79    9.00
  12  -1 -15   81.59   21.70
 -12  -1 -15   75.39   10.40
  12  -1  15   64.29   15.70
 -12   1  15   65.09    8.80
 -12  -1 -15   69.59    8.40
  12   1 -15   94.19   21.90
 -13  -1  15  108.99   13.00
  13  -1 -15  148.99   28.50
 -13   1 -15  115.19   13.90
 -13   1 -15  144.89   13.10
 -13  -1  15  117.59   12.60
  13   1  15   92.69   18.60
 -13   1  15   96.89   13.90
 -13  -1 -15  144.99   13.10
 -13   1  15  122.29   12.90
 -13  -1 -15  145.79   14.80
  13   1 -15  143.49   28.10
  13  -1  15  116.19   19.80
  14   1  15   43.90   14.50
 -14  -1  15   39.00    6.80
 -14   1 -15   28.00    7.00
 -14   1 -15   33.20    6.00
  14  -1 -15   30.70   18.90
 -14  -1  15   30.80    6.20
 -14   1  15   40.50    7.00
  14   1 -15   46.20   18.70
 -14  -1 -15   40.70    8.20
  14  -1  15   53.99   14.90
 -14   1  15   36.70    6.60
 -15  -1  15   57.09    8.40
  15   1  15   72.49   17.80
 -15   1 -15   64.09    8.80
  15  -1 -15  110.09   25.90
 -15   1 -15   48.10    9.40
  15   1 -15   76.69   22.40
  15  -1  15   65.59   18.30
 -15  -1 -15   57.29    9.80
 -15   1  15   55.39    8.10
 -16   1 -15    3.90    3.10
 -16  -1  15   -3.20    2.90
 -16   1 -15   -0.30    4.20
  16  -1 -15    5.20   16.00
  16   1  15    2.50   11.90
  16   1 -15   15.40   15.90
  16  -1  15   10.30   12.60
 -16  -1 -15    8.60    5.50
 -16  -1 -15   -0.70    3.10
 -16   1  15   -0.30    2.90
  17   1  15  153.58   24.30
 -17   1 -15  100.99   14.60
 -17   1 -15  116.89   13.80
 -17  -1  15   94.09   13.40
 -17  -1 -15  125.09   16.60
 -17   1  15  122.99   13.70
  17  -1  15  161.68   25.50
 -17  -1 -15  133.99   14.10
 -18  -1  15   -1.90    3.40
 -18   1 -15    3.40    5.00
 -18   1 -15   14.80    5.20
 -18  -1 -15   16.10    8.40
 -18  -1 -15   -0.10    4.70
 -18   1  15    9.10    5.30
 -19  -1 -15   12.60    5.20
   0  -1  16    1.00    2.50
   0  -1 -16    4.10    7.60
   0   1 -16   -0.60    1.60
   0   1 -16    1.30    7.80
   0   1  16    3.00    2.90
   0   1  16    1.40    2.40
  -1   1 -16  334.07   29.00
   1  -1 -16  307.27   33.60
  -1  -1  16  396.36   30.90
   1   1  16  344.97   30.80
   1   1  16  344.17   31.30
  -1  -1  16  340.27   29.20
  -1   1 -16  316.37   33.00
  -1  -1  16  288.67   30.10
  -1  -1 -16  333.27   29.40
  -1   1  16  373.66   33.30
   1   1 -16  345.77   28.80
   1   1 -16  321.77   34.40
  -1   1  16  346.67   30.40
   1  -1  16  401.26   31.30
  -1  -1 -16  328.67   32.80
  -2   1 -16  101.09   14.70
  -2   1 -16  108.39    9.80
  -2  -1  16  104.39   10.20
   2  -1 -16  104.69   17.10
   2   1  16  113.79   12.70
   2   1  16  102.79   11.60
  -2  -1  16   92.69   11.20
   2  -1 -16   93.39   10.20
  -2   1  16  116.89   10.30
   2   1 -16   88.79    9.50
   2  -1  16  101.09   11.80
   2  -1  16   95.69   11.40
  -2   1  16   79.49   10.60
  -2  -1 -16   98.89   10.20
   2   1 -16  117.09   18.10
  -2  -1 -16  111.79   14.70
   3   1  16 1565.54  136.39
  -3   1 -16 1588.24  136.49
   3  -1 -16 1770.72  140.49
  -3   1 -16 1675.33  134.59
  -3  -1  16 1748.63  135.19
   3  -1 -16 1678.53  134.79
   3   1 -16 1665.73  140.59
   3   1 -16 1572.14  134.79
  -3   1  16 1708.33  135.09
   3  -1  16 1837.32  136.99
  -3   1  16 1719.33  136.09
   3   1 -16 1528.95  133.99
   4  -1 -16   22.70    3.90
  -4  -1  16   23.30    5.50
  -4  -1  16   26.50    4.30
  -4   1 -16   28.00    4.00
   4   1  16   26.00    5.60
   4   1  16   26.60    7.30
  -4  -1 -16   15.50    3.20
   4   1 -16   25.40    4.20
  -4   1  16   21.70    5.00
  -4  -1 -16   30.20    7.40
   4   1 -16   20.60    3.10
  -4   1  16   23.20    4.10
   4   1 -16   28.70   13.60
   4  -1  16   19.20    5.50
   5  -1 -16   82.19   18.80
   5   1  16  122.69   14.40
  -5  -1  16  109.29   10.80
  -5  -1  16  112.29   11.80
   5   1  16  119.39   12.70
   5  -1 -16   98.39   10.20
  -5   1 -16   98.89   10.10
  -5   1  16  122.09   10.90
   5  -1  16  121.19   12.70
   5  -1  16  105.39   13.80
  -5   1  16  113.39   11.70
  -5  -1 -16   98.69   10.50
  -5  -1 -16  102.09   10.10
   6  -1 -16   48.20   13.50
  -6  -1  16   35.40    5.50
   6  -1 -16   37.00    4.00
  -6  -1  16   34.30    6.20
   6  -1 -16   24.20    5.30
   6   1  16   26.40    6.00
   6   1  16   30.30    8.50
  -6   1 -16   29.00    4.70
  -6   1  16   32.40    6.10
   6  -1  16   41.10   11.20
   6  -1  16   32.70    6.70
  -6  -1 -16   36.60    4.50
  -6   1  16   33.70    5.40
   6   1 -16   35.40   14.00
   7   1  16  269.47   27.20
  -7  -1  16  283.77   24.10
  -7  -1  16  257.17   23.00
   7   1  16  250.07   24.70
   7  -1 -16  269.67   32.00
   7  -1 -16  221.98   22.80
   7  -1  16  259.47   25.00
  -7   1  16  242.78   22.90
   7  -1  16  271.37   27.00
  -7  -1 -16  287.77   22.60
   7   1 -16  270.27   32.80
   8   1  16   42.70   10.60
   8  -1 -16   36.00    6.70
   8   1  16   36.60    7.20
  -8   1 -16   29.20    5.10
   8  -1 -16   52.39   16.10
  -8  -1  16   46.50    5.90
   8  -1  16   45.70   11.40
   8  -1  16   33.40    7.50
  -8   1  16   37.90    6.30
  -8  -1 -16   47.00    5.30
   8   1 -16   62.29   17.80
  -8   1  16   38.50    6.20
   9  -1 -16   26.10   13.30
   9  -1 -16   32.20    5.30
   9   1  16   24.30    6.30
   9   1  16   18.20    8.40
  -9  -1  16   20.00    4.30
  -9   1 -16   17.80    4.20
  -9   1  16   19.60    4.50
  -9  -1 -16   18.90    3.80
   9   1 -16   18.30   14.50
   9  -1  16   22.80    9.50
   9  -1  16   25.00    6.60
  -9   1  16   18.40    4.70
  10   1  16   58.09   13.00
 -10  -1  16   54.59    7.10
  10  -1 -16   83.59   20.50
 -10   1 -16   53.69    7.00
 -10  -1  16   38.10    7.50
 -10   1  16   64.99    7.30
 -10  -1 -16   52.89    8.40
  10   1 -16   75.09   21.00
 -10   1  16   43.70    7.20
 -10  -1 -16   54.19    6.80
  10  -1  16   45.80   12.70
  10  -1  16   74.69    9.90
 -11   1 -16  134.79   13.60
 -11  -1  16  112.19   14.10
 -11   1 -16  156.68   15.30
 -11  -1  16  135.69   13.90
  11   1  16  152.18   20.80
 -11   1  16  140.29   14.60
  11  -1  16  104.19   19.30
 -11  -1 -16  157.38   15.30
 -11  -1 -16  152.58   13.70
 -11   1  16  141.99   15.10
 -12   1 -16   14.30    3.50
 -12   1 -16    7.70    4.50
 -12  -1  16    8.40    4.00
 -12  -1  16   11.80    3.80
  12  -1 -16   21.20   14.90
  12   1  16    8.50    8.40
 -12  -1 -16   15.00    3.90
 -12   1  16    9.70    3.50
 -12   1  16   12.30    4.30
  12   1 -16   16.90   15.00
 -12  -1 -16    7.30    4.50
  12  -1  16    3.70    9.40
 -13   1 -16   27.10    6.40
 -13  -1  16   24.50    6.00
  13  -1 -16   28.20   17.40
 -13  -1  16   18.10    4.60
  13   1  16   37.70   12.20
 -13   1 -16   21.80    5.50
 -13   1  16   35.60    6.10
  13  -1  16   33.80   14.00
 -13  -1 -16   25.80    7.00
 -13  -1 -16   25.60    5.30
  13   1 -16   31.20   17.00
 -13   1  16   15.20    4.50
 -14   1 -16    8.40    3.50
 -14  -1  16    6.70    3.10
  14  -1 -16   19.20   16.70
 -14   1 -16    5.60    4.30
 -14  -1  16    7.90    3.90
  14   1  16   20.60    9.90
 -14  -1 -16    6.30    3.00
 -14  -1 -16    3.70    4.00
 -14   1  16    2.90    3.10
  14  -1  16   11.50   11.20
 -14   1  16    8.00    4.00
  14   1 -16   10.30   15.10
 -15   1 -16   57.19    9.30
 -15  -1  16   46.00    8.50
  15  -1 -16   57.79   21.60
  15   1  16   75.19   19.20
 -15  -1  16   44.70    7.40
 -15   1 -16   60.09    8.10
 -15   1  16   34.30    7.00
  15   1 -16   74.19   22.80
 -15  -1 -16   50.99    9.40
  15  -1  16   72.39   18.30
 -15  -1 -16   45.70    7.70
 -16   1 -16    1.70    3.50
  16  -1 -16   31.40   30.30
 -16  -1  16    4.40    3.10
  16   1  16   60.79   23.60
 -16   1 -16   -2.20    4.00
 -16  -1 -16    8.20    3.90
  16   1 -16   21.80   19.10
 -16  -1 -16    1.10    5.00
 -16   1  16   13.30    5.70
 -17   1 -16   31.80    8.60
 -17  -1  16   69.79    8.50
 -17   1 -16   71.69   11.30
  17  -1 -16   91.19   25.50
 -17  -1 -16   45.40   10.20
 -17  -1 -16   44.10    8.30
  17  -1  16   63.19   18.10
 -17   1  16   50.69    8.50
 -18   1 -16   15.30    5.40
 -18   1 -16   11.30    5.70
 -18  -1 -16   23.20    5.90
 -18  -1 -16    5.80    8.20
   0   1  17   41.20    7.60
   0   1 -17   45.50    5.50
   0   1 -17   65.29   13.40
   0  -1  17   36.90    6.90
   0   1  17   39.30    6.90
   0  -1 -17   46.30    5.60
   0  -1  17   37.70    6.40
   0  -1 -17   55.39   13.00
  -1  -1  17  235.28   20.50
  -1  -1  17  208.98   20.30
   1   1  17  217.38   21.20
  -1   1 -17  192.88   18.40
   1   1  17  217.68   20.40
  -1   1 -17  209.78   23.60
   1  -1 -17  204.48   24.70
   1   1 -17  202.88   18.60
  -1  -1 -17  203.98   18.50
  -1   1  17  224.98   21.20
  -1  -1 -17  195.98   23.30
  -1   1  17  217.28   19.10
   1   1 -17  207.08   25.40
  -1   1  17  216.28   21.50
   1  -1  17  205.98   20.40
   1  -1  17  229.48   21.00
   2  -1 -17   30.90    5.10
   2   1  17   34.20    7.60
  -2  -1  17   32.10    6.20
  -2  -1  17   32.10    5.10
  -2   1 -17   32.00    9.10
   2  -1 -17   38.30   11.70
   2   1  17   33.80    6.30
  -2   1 -17   26.40    4.50
   2   1 -17   34.30    4.60
  -2   1  17   26.10    5.00
   2  -1  17   28.80    6.10
  -2   1  17   34.40    7.90
  -2  -1 -17   31.20    4.50
  -2  -1 -17   37.70    9.50
   2  -1  17   35.00    7.20
   2   1 -17   29.50   11.80
   3   1  17  414.26   36.90
   3  -1 -17  420.66   34.90
  -3   1 -17  390.96   34.70
   3  -1 -17  456.85   44.50
  -3  -1  17  435.96   36.70
  -3  -1  17  453.95   35.30
   3  -1  17  431.76   37.00
   3   1 -17  372.06   34.10
  -3   1  17  411.46   36.40
   3   1 -17  466.25   42.90
  -3  -1 -17  399.46   34.60
   3  -1  17  454.85   38.00
  -3   1  17  426.96   35.40
  -3  -1 -17  398.36   37.60
   3   1 -17  361.96   34.90
  -4  -1  17  124.59   13.60
  -4   1 -17  137.89   13.60
   4   1  17  122.19   13.90
   4  -1 -17  140.79   20.90
  -4   1 -17  134.19   11.90
   4   1  17  116.99   15.00
  -4  -1  17  123.19   12.50
  -4   1  17  127.69   12.40
   4  -1  17  110.29   13.90
  -4  -1 -17  125.29   15.00
   4   1 -17  132.39   21.80
  -4   1  17  134.19   13.50
  -5  -1  17   86.79   10.60
   5   1  17   94.29   13.20
   5  -1 -17   74.49    8.60
  -5  -1  17   85.09    9.20
   5   1  17   88.39   11.00
  -5   1 -17   81.29    8.70
   5  -1  17   90.79   12.90
  -5   1  17   82.49   10.00
   5   1 -17   88.39   19.10
  -5   1  17   98.19    9.50
  -5  -1 -17   91.09    8.80
  -5  -1 -17   89.39   10.20
   5  -1  17  102.49   11.30
  -6  -1  17   65.29    7.40
  -6  -1  17   57.89    8.30
   6   1  17   75.49   12.00
   6   1  17   57.39    9.00
   6  -1 -17   79.79   18.10
  -6   1 -17   53.69    6.60
   6  -1  17   60.29    9.00
  -6   1  17   57.89    7.20
  -6   1  17   49.60    7.90
  -6  -1 -17   54.99    6.50
   6  -1  17   57.49   11.10
   6   1 -17   78.69   17.50
   7   1  17  445.76   42.90
   7  -1 -17  507.05   49.90
   7   1  17  483.95   45.50
  -7  -1  17  481.65   42.10
  -7  -1  17  458.05   41.00
  -7  -1 -17  475.65   40.60
   7  -1  17  538.55   45.60
  -7   1  17  491.25   41.20
   7   1 -17  514.95   50.99
   7  -1  17  483.35   43.20
   8   1  17   38.30    7.70
   8   1  17   42.60   11.10
   8  -1 -17   47.30   15.80
  -8  -1  17   28.90    5.20
  -8  -1  17   34.80    6.80
   8  -1  17   47.60   11.80
   8  -1  17   29.70    7.20
  -8  -1 -17   35.80    5.30
  -8   1  17   25.00    5.30
   8   1 -17   37.30   16.60
   9  -1 -17  359.46   41.20
   9   1  17  383.06   36.10
  -9  -1  17  336.97   30.30
  -9   1 -17  343.67   30.00
  -9   1  17  342.77   31.80
   9   1 -17  367.36   42.10
  -9   1  17  340.07   30.30
  -9  -1 -17  362.26   30.10
   9  -1  17  305.47   32.10
   9  -1  17  350.26   35.50
  10  -1 -17   48.90   19.10
 -10   1 -17   42.60    5.70
  10   1  17   40.00   12.10
 -10  -1  17   40.10    6.30
 -10  -1  17   31.40    6.50
  10   1 -17   52.69   18.10
  10  -1  17   40.00   11.70
  10  -1  17   37.30    8.20
 -10   1  17   29.40    5.50
 -10  -1 -17   39.40    5.80
 -10  -1 -17   23.70    6.40
 -10   1  17   33.20    6.40
 -11   1 -17  115.69   12.20
 -11  -1  17  108.49   12.40
 -11  -1  17  137.79   13.50
  11   1  17  145.79   29.50
 -11   1 -17  122.59   13.80
  11  -1 -17  113.29   26.00
  11   1 -17  118.79   25.70
 -11   1  17  104.49   12.20
 -11  -1 -17  144.39   14.40
 -11   1  17  129.69   13.00
 -11  -1 -17  107.69   11.90
  11  -1  17  123.29   20.50
 -12   1 -17   14.60    4.30
  12  -1 -17   17.60   15.30
  12   1  17    7.00    8.80
 -12  -1  17   13.70    4.70
 -12  -1  17   10.10    3.30
 -12   1 -17   15.50    5.30
  12  -1  17    6.20    9.30
 -12  -1 -17   20.10    6.10
 -12  -1 -17   13.00    3.80
 -12   1  17   10.50    4.30
 -12   1  17   10.70    4.10
  12   1 -17   20.00   14.70
 -13   1 -17   18.50    6.00
  13   1  17   14.00   11.60
 -13   1 -17   12.40    3.80
 -13  -1  17   13.60    4.90
  13  -1 -17   30.20   17.80
 -13  -1  17    9.60    3.90
  13  -1  17   13.00   10.10
  13   1 -17   15.20   16.30
 -13  -1 -17   14.00    3.80
 -13   1  17    7.80    4.00
 -13  -1 -17   17.10    5.90
 -13   1  17   10.50    3.80
  14   1  17   35.60   12.80
 -14   1 -17    5.20    4.40
 -14   1 -17    4.10    3.50
 -14  -1  17    3.90    4.60
  14  -1 -17   11.80   16.50
 -14  -1  17    5.20    3.20
 -14  -1 -17    4.80    3.20
 -14   1  17    1.60    3.00
  14   1 -17   17.00   16.40
  14  -1  17   22.30   11.80
 -14  -1 -17    8.60    5.00
 -15   1 -17    6.90    4.90
 -15   1 -17   10.90    3.90
  15   1  17   33.80   12.70
 -15  -1  17    9.20    3.90
  15  -1 -17   39.40   18.60
 -15   1  17    2.30    3.20
 -15  -1 -17    9.70    3.60
 -15  -1 -17    6.70    5.20
  15  -1  17   15.70   13.60
  15   1 -17   16.60   18.90
 -16   1 -17    1.50    3.70
  16   1  17   35.00   11.40
 -16  -1  17    4.10    3.60
  16  -1 -17   23.80   17.90
 -16   1 -17   -1.40    7.40
 -16  -1 -17   -4.00    4.60
 -16   1  17   -0.20    2.90
  16   1 -17   26.10   17.40
 -16  -1 -17    9.10    4.10
  16  -1  17   38.30   13.30
 -17   1 -17    2.20    5.10
 -17   1 -17    5.70    4.30
 -17  -1  17    5.80    3.80
 -17   1  17    4.90    5.50
 -17  -1 -17    5.90    5.10
 -18  -1 -17   29.90    6.50
   0   1  18    1.90    3.00
   0   1 -18   -4.70    7.80
   0  -1 -18   -2.60    7.70
   0  -1  18   -1.30    2.40
   0  -1  18    1.00    2.40
   0  -1 -18   -1.10    1.60
   0   1  18   -4.20    2.10
   0   1 -18   -0.90    1.80
  -1  -1  18   23.30    5.70
   1   1  18   19.20    6.00
  -1   1 -18   15.10    8.60
   1  -1 -18   15.00    3.40
  -1  -1  18   24.90    5.50
   1  -1 -18   17.60   10.20
  -1   1 -18   13.50    3.20
   1   1  18   12.50    4.50
  -1   1  18   20.30    5.50
  -1  -1 -18   15.80    9.00
   1  -1  18   25.30    5.90
   1   1 -18   15.10    3.30
  -1  -1 -18   16.00    3.30
  -1   1  18   15.00    3.50
   1   1 -18   17.40   10.30
  -1   1  18   17.40    4.50
   1  -1  18   26.90    5.60
   2   1  18   29.90    7.40
  -2   1 -18   20.80    3.80
   2   1  18   22.60    6.00
  -2  -1  18   19.50    4.30
  -2  -1  18   28.90    5.90
   2  -1 -18   27.50   11.40
  -2   1 -18   27.30    8.40
   2   1 -18   34.00   12.80
  -2   1  18   23.30    4.60
  -2  -1 -18   20.40    3.80
   2  -1  18   36.40    7.00
  -2   1  18   24.40    5.60
  -2  -1 -18   20.80    8.30
   2  -1  18   21.20    5.70
   2   1 -18   21.00    3.80
  -3   1 -18  157.58   17.30
   3  -1 -18  153.78   22.30
   3   1  18  181.28   17.80
  -3   1 -18  144.09   13.70
   3  -1 -18  139.79   13.70
  -3  -1  18  162.28   14.50
  -3  -1  18  159.38   15.80
   3   1  18  137.19   15.70
  -3   1  18  161.88   14.40
   3   1 -18  129.59   12.90
   3   1 -18  143.29   22.80
  -3   1  18  148.59   15.30
  -3  -1 -18  156.18   18.30
  -3  -1 -18  143.59   13.60
   3  -1  18  178.28   16.50
   4  -1 -18    8.10    2.80
  -4   1 -18   11.00    2.80
   4   1  18   15.80    4.90
  -4  -1  18    8.70    3.10
   4  -1 -18   16.80   11.20
  -4   1 -18   19.50    5.20
  -4  -1  18    9.40    4.00
  -4   1  18    8.50    3.90
  -4  -1 -18   14.70    6.30
   4  -1  18    9.90    4.30
   4   1 -18   13.50   11.40
   4  -1  18    9.10    5.60
  -4   1  18    8.10    2.90
   5  -1 -18  172.98   16.90
  -5  -1  18  198.18   17.90
   5   1  18  194.18   21.50
   5   1  18  190.58   19.70
  -5  -1  18  218.68   19.50
   5  -1 -18  200.38   26.80
  -5   1 -18  182.48   17.30
   5  -1  18  174.88   19.40
  -5   1  18  193.08   17.90
   5   1 -18  212.28   27.90
  -5   1  18  191.78   18.80
  -5  -1 -18  219.28   18.70
  -5  -1 -18  194.98   17.30
  -6  -1  18    6.30    2.80
   6  -1 -18   12.00   11.50
  -6  -1  18    6.10    3.90
  -6   1 -18    9.50    2.60
   6  -1 -18    4.00    3.30
   6   1  18    4.60    5.60
   6   1  18   10.40    4.60
  -6  -1 -18    6.90    2.60
   6  -1  18    9.70    4.70
   6   1 -18    7.30   10.50
  -6   1  18    3.80    2.80
   6  -1  18    7.60    6.30
  -6   1  18    5.10    3.70
  -7  -1  18  256.17   27.30
  -7  -1  18  309.57   26.70
   7   1  18  292.07   28.60
   7  -1 -18  342.77   36.90
   7   1  18  323.17   31.40
   7   1 -18  328.77   37.60
   7  -1  18  323.47   31.70
  -7  -1 -18  303.17   26.00
   7  -1  18  279.47   28.50
  -7   1  18  292.87   26.50
  -8   1 -18   28.20    5.60
   8   1  18   49.90   12.60
  -8  -1  18   50.89    6.60
  -8  -1  18   34.60    7.50
   8   1  18   50.19    9.10
   8  -1 -18   58.19   17.50
   8  -1  18   35.70    7.80
  -8   1  18   51.89    7.40
   8  -1  18   48.50   11.80
  -8   1  18   49.30    6.60
   8   1 -18   71.59   19.30
  -8  -1 -18   44.60    5.80
   9  -1 -18  237.08   32.10
   9   1  18  230.78   26.50
  -9  -1  18  217.78   19.60
  -9   1 -18  178.58   18.90
   9  -1  18  261.67   26.40
   9  -1  18  221.48   22.20
   9   1 -18  257.57   32.20
  -9  -1 -18  207.28   19.20
  -9   1  18  207.08   19.80
  -9   1  18  165.28   19.60
  10   1  18   64.39   15.00
 -10  -1  18   53.49    8.50
  10  -1 -18   66.79   20.30
 -10  -1  18   52.09    7.60
 -10   1 -18   58.29    7.20
 -10  -1 -18   48.80    8.80
  10   1 -18   83.19   22.60
  10  -1  18   57.79   10.70
 -10   1  18   52.49    7.80
 -10  -1 -18   65.19    7.30
 -10   1  18   51.09    7.40
  10  -1  18   90.89   17.30
 -11  -1  18   35.00    6.10
  11   1  18   62.19   15.90
 -11  -1  18   31.40    6.80
  11  -1 -18   59.09   21.30
 -11   1 -18   32.30    7.40
 -11   1 -18   38.10    7.80
 -11   1  18   35.30    6.30
  11   1 -18   49.80   19.30
 -11  -1 -18   32.10    5.60
 -11  -1 -18   43.80    8.30
 -11   1  18   34.00    6.80
  11  -1  18   54.99   14.50
 -12  -1  18   -0.50    2.60
 -12   1 -18    7.00    4.40
  12   1  18    3.00    8.30
 -12   1 -18    4.30    2.70
  12  -1 -18   13.50   15.60
 -12  -1  18   -0.20    3.00
 -12  -1 -18    4.10    4.00
 -12   1  18    1.00    2.90
 -12   1  18    1.80    3.50
 -12  -1 -18    5.20    3.00
  12  -1  18   19.20    9.80
  12   1 -18   -2.40   13.20
 -13   1 -18    1.00    4.20
 -13   1 -18    7.70    3.20
 -13  -1  18    0.80    2.90
 -13  -1  18    9.20    4.40
  13   1  18    8.90    9.70
  13  -1 -18    7.20   15.40
 -13  -1 -18    6.70    4.80
 -13   1  18   -0.20    2.90
 -13  -1 -18   11.80    3.90
 -13   1  18   13.30    4.70
  13  -1  18   22.60   11.00
  13   1 -18    0.00   13.00
  14   1  18   34.60   13.50
 -14   1 -18   16.40    4.80
 -14   1 -18   12.80    5.40
 -14  -1  18    8.00    4.00
  14  -1 -18   33.50   19.60
 -14  -1  18   12.00    5.40
  14  -1  18   39.40   13.10
  14   1 -18   33.90   17.90
 -14  -1 -18    7.20    5.40
 -14  -1 -18   17.20    4.80
 -14   1  18   16.00    4.50
 -15   1 -18   37.30    7.10
  15   1  18   85.29   25.70
 -15   1 -18   39.00    8.80
 -15  -1  18   24.20    8.80
  15  -1 -18   68.29   21.30
  15  -1  18   97.09   27.60
 -15  -1 -18   55.79   13.10
  15   1 -18   72.39   21.80
 -15   1  18   37.50    7.50
 -15  -1 -18   43.70    7.70
  16  -1 -18   44.50   21.60
  16   1 -18   63.49   21.70
 -17   1 -18   48.00    8.40
 -17  -1 -18   55.19    9.00
   0  -1  19   40.00    7.10
   0   1 -19   36.10    5.20
   0   1 -19   42.60   12.00
   0   1  19   35.40    8.00
   0   1  19   28.40    6.80
   0  -1 -19   45.30   12.40
   0  -1 -19   37.10    5.50
   0  -1  19   33.30    7.10
  -1  -1  19  209.68   22.40
  -1   1 -19  227.78   20.70
   1   1  19  262.67   23.00
   1   1  19  212.38   23.20
  -1   1 -19  232.88   25.90
   1  -1 -19  255.47   28.10
  -1  -1  19  222.08   25.90
   1  -1 -19  257.27   21.00
  -1  -1 -19  217.68   26.00
  -1   1  19  227.08   22.40
   1   1 -19  229.98   20.80
   1  -1  19  263.17   23.40
  -1  -1 -19  221.38   20.50
   1  -1  19  211.78   22.60
  -1   1  19  268.77   24.00
   1   1 -19  264.27   28.60
   2  -1 -19   25.50   11.90
   2   1  19   25.10    7.00
  -2   1 -19   27.20    4.60
  -2  -1  19   20.40    4.70
  -2  -1  19   29.50    6.10
   2  -1 -19   27.70    4.80
  -2   1 -19   30.50    9.40
   2   1  19   25.90    6.10
   2  -1  19   30.70    6.30
   2   1 -19   21.20    4.30
   2   1 -19   27.00    4.10
  -2   1  19   21.50    4.40
  -2  -1 -19   29.60    9.60
  -2   1  19   23.90    5.80
   2   1 -19   24.60   12.10
  -2  -1 -19   18.30    3.90
   2  -1  19   35.20    7.40
   3  -1 -19  111.09   20.10
  -3   1 -19  103.49   10.60
  -3  -1  19  100.89   11.20
   3   1  19   99.89   13.90
   3  -1 -19  100.09   10.40
  -3   1 -19  125.49   14.30
  -3  -1  19  101.99   12.50
   3   1  19  109.49   12.90
  -3  -1 -19  107.49   10.60
   3  -1  19  103.39   13.00
   3   1 -19  145.59   21.90
   3  -1  19  114.09   14.00
  -3   1  19  107.29   11.10
   3   1 -19  109.59    9.70
  -3   1  19  110.09   12.50
  -3  -1 -19  119.19   15.60
  -4  -1  19   48.00    8.20
  -4  -1  19   63.89    7.30
   4  -1 -19   60.89   16.00
   4   1  19   51.19    9.20
   4  -1 -19   51.09    6.10
  -4   1 -19   50.69    6.20
  -4  -1 -19   61.39   11.10
   4  -1  19   57.59    9.00
  -4   1  19   51.09    8.00
  -4   1  19   51.59    7.10
   4  -1  19   52.59   10.20
   4   1 -19   69.89   17.20
   5  -1 -19  455.45   42.50
  -5   1 -19  516.45   43.20
  -5  -1  19  506.05   43.80
   5  -1 -19  511.15   51.59
   5   1  19  513.55   45.90
  -5  -1  19  620.14   45.70
   5   1 -19  541.05   52.99
  -5  -1 -19  539.55   43.90
  -5   1  19  509.95   44.80
  -5   1  19  516.45   43.80
   5  -1  19  542.55   45.90
  -5  -1 -19  476.05   43.00
   6   1  19   26.20    6.70
  -6  -1  19   24.30    4.80
  -6  -1  19   26.80    6.20
   6   1  19   22.50    7.90
  -6   1 -19   26.00    4.50
   6  -1  19   18.20    5.80
   6  -1  19   37.40   10.00
  -6  -1 -19   30.00    4.60
  -6   1  19   32.10    6.50
  -6   1  19   29.00    5.00
   7  -1 -19  177.48   27.70
   7   1  19  213.68   22.80
   7   1  19  179.68   19.20
  -7  -1  19  166.68   16.90
  -7  -1  19  204.18   18.70
  -7   1  19  155.88   16.80
  -7  -1 -19  170.28   16.40
   7  -1  19  161.18   19.00
   7   1 -19  164.98   27.90
   7  -1  19  229.68   23.60
   8  -1 -19   63.49   18.30
   8   1  19   36.40   11.60
  -8  -1  19   52.69   10.00
   8   1  19   40.30   12.10
  -8  -1  19   39.60    7.80
  -8   1 -19   35.20    5.30
  -8  -1 -19   47.70    6.00
   8   1 -19   56.99   18.00
  -8   1  19   42.00    7.50
   8  -1  19   41.50   11.00
   8  -1  19   58.89   14.30
  -8   1  19   51.19    9.60
  -9  -1  19  112.09   12.40
   9  -1 -19  130.49   25.50
   9   1  19  123.19   19.80
  -9   1 -19  127.59   12.30
   9   1  19  158.58   15.90
   9   1 -19  138.09   26.70
  -9  -1 -19  117.49   12.10
   9  -1  19  105.59   14.80
   9  -1  19  117.09   19.80
  -9   1  19  113.99   12.50
 -10  -1  19   14.70    4.30
 -10   1 -19    8.60    3.40
 -10  -1  19    9.20    3.70
  10   1  19   15.80   10.60
  10  -1 -19   14.20   14.70
  10   1 -19   12.00   14.40
  10  -1  19   21.30    6.90
 -10  -1 -19   13.40    5.20
 -10   1  19   13.60    4.80
 -10   1  19    7.60    3.50
 -10  -1 -19   11.50    3.20
  10  -1  19   10.90   16.60
  11  -1 -19   85.79   23.30
 -11   1 -19   54.19    9.20
 -11  -1  19   65.59    8.20
 -11   1 -19   59.39    7.70
  11   1  19   75.79   17.00
 -11  -1  19   51.49    8.50
 -11   1  19   58.49    8.00
 -11  -1 -19   54.69    7.60
  11  -1  19   76.39   17.50
 -11   1  19   57.59    8.60
  11  -1  19   45.80   10.90
 -11  -1 -19   71.79    9.90
  11   1 -19   90.89   24.10
 -12  -1  19    3.80    3.30
 -12   1 -19    2.30    2.20
  12   1  19    9.10    9.30
 -12  -1  19    4.20    4.20
 -12   1 -19   -0.40    3.50
  12  -1 -19   15.90   15.90
 -12   1  19    1.80    3.10
 -12  -1 -19   -2.60    4.00
  12   1 -19   12.40   14.90
 -12  -1 -19    2.20    2.30
  12  -1  19   17.60   10.80
  13   1  19  153.58   21.80
 -13   1 -19  123.79   14.60
 -13   1 -19  107.89   12.70
 -13  -1  19   94.69   13.20
  13  -1 -19  161.98   31.60
 -13  -1  19  110.69   12.70
 -13   1  19  106.29   12.60
 -13  -1 -19  130.59   15.00
 -13  -1 -19  126.29   12.80
 -14   1 -19    3.00    4.90
 -14  -1  19    7.40    3.90
 -14   1 -19    8.50    3.70
  14  -1 -19   18.50   19.70
 -14  -1 -19    2.90    4.60
 -14  -1 -19    6.70    3.20
  14   1 -19   11.80   18.10
 -15   1 -19   37.50    6.60
  15  -1 -19   42.90   19.70
  15   1 -19   53.49   19.70
 -15   1  19   22.40    5.30
 -15  -1 -19   18.50    5.20
 -15  -1 -19   18.10    6.90
 -16   1 -19   14.70    4.90
 -16   1 -19   -2.70    4.90
 -16  -1 -19    3.80    4.30
 -17  -1 -19   12.00    5.40
   0   1  20    3.00    4.00
   0  -1 -20    1.00    8.80
   0   1 -20    3.70    8.10
   0  -1  20    5.00    3.80
   0   1  20    0.10    2.80
   0   1 -20   -1.00    2.00
   0  -1 -20    1.40    2.20
   0  -1  20   -0.80    2.80
  -1   1 -20  104.59   16.10
   1  -1 -20  101.99   10.30
  -1  -1  20   91.89   11.80
  -1   1 -20   99.49   10.20
   1  -1 -20  105.09   10.70
   1   1  20  113.49   13.60
   1   1  20  100.89   12.40
   1  -1 -20   96.59   18.50
   1   1 -20   91.79   10.20
  -1  -1 -20   96.59   10.00
  -1   1  20   80.39   11.60
   1   1 -20  103.29   21.10
  -1  -1 -20   96.49   16.70
   1  -1  20  105.79   12.60
   2  -1 -20   26.90    4.90
  -2  -1  20   30.50    6.50
   2  -1 -20   25.60    4.50
  -2   1 -20   21.50    4.40
   2   1  20   34.30    7.80
  -2   1 -20   34.20    9.30
   2  -1 -20   28.80   12.20
   2   1  20   29.90    6.80
   2   1 -20   28.00   12.60
   2  -1  20   20.70    6.00
  -2  -1 -20   21.80    9.50
   2   1 -20   22.70    4.40
  -2  -1 -20   19.90    4.00
   2   1 -20   23.80    4.20
   2  -1  20   28.30    7.10
  -2   1  20   39.00    6.70
  -2   1  20   22.10    4.80
  -3   1 -20  309.07   27.50
  -3  -1  20  297.17   24.90
   3  -1 -20  228.08   23.60
  -3  -1  20  273.67   26.00
   3   1  20  247.08   26.00
   3   1  20  319.47   28.60
  -3   1 -20  258.37   24.00
   3  -1 -20  285.37   33.20
  -3   1  20  291.37   24.80
  -3   1  20  264.57   25.90
  -3  -1 -20  254.27   24.00
  -3  -1 -20  303.47   28.40
   3   1 -20  319.07   34.20
   4  -1 -20   65.79   17.00
   4   1  20   44.00    8.30
  -4  -1  20   31.10    7.00
  -4   1 -20   44.60    5.50
   4  -1 -20   29.50    5.10
  -4  -1  20   48.60    6.60
   4  -1  20   37.60    8.20
  -4   1  20   42.40    7.40
  -4   1  20   46.00    6.30
   4   1 -20   72.29   17.70
  -5   1 -20   87.49    9.20
   5   1  20   76.69   11.50
  -5  -1  20   77.49   10.90
   5  -1 -20   99.19   21.20
   5   1  20   82.39   15.70
  -5  -1  20  101.79   10.10
  -5   1  20   72.69    9.60
   5  -1  20  106.09   12.30
  -5  -1 -20   77.19    9.00
  -5   1  20   95.89   11.10
   5   1 -20  124.29   22.60
  -6  -1  20    3.70    3.90
  -6  -1  20   12.30    4.10
  -6   1 -20    9.30    2.80
   6  -1 -20   -6.90   10.00
   6   1  20    6.80    4.40
   6   1  20   17.80    7.30
  -6   1  20   14.20    3.90
   6  -1  20   12.10    5.00
  -6   1  20    6.90    3.50
   6   1 -20   10.10   12.10
   6  -1  20   15.80    7.50
  -6  -1 -20    8.50    2.80
   7   1  20  442.06   40.90
  -7  -1  20  408.66   36.50
  -7  -1  20  416.56   35.90
   7   1  20  356.06   37.70
   7  -1 -20  426.56   45.90
  -7   1  20  420.56   39.40
  -7   1  20  398.96   36.10
   7   1 -20  450.05   46.70
  -7  -1 -20  388.96   34.70
   7  -1  20  402.96   39.80
  -8   1 -20    8.30    3.00
  -8  -1  20   13.50    3.80
   8  -1 -20   12.20   14.90
   8   1  20   15.60    5.40
   8   1  20   18.30    9.30
  -8  -1  20   13.80    5.30
  -8   1  20   18.10    6.90
   8   1 -20   21.10   14.70
   8  -1  20   17.60    5.80
  -8  -1 -20   12.50    3.40
   8  -1  20   24.80    9.90
  -8   1  20   17.70    4.20
   9   1  20  183.88   25.00
   9   1  20  153.78   17.20
  -9  -1  20  117.39   14.20
   9  -1 -20  146.49   28.00
  -9   1 -20  130.29   13.80
  -9   1  20  163.78   15.40
   9  -1  20  138.79   16.80
  -9   1  20  121.49   14.30
   9  -1  20  173.98   22.70
   9   1 -20  158.58   28.40
 -10  -1  20   33.90    7.30
 -10  -1  20   37.80    6.60
  10  -1 -20   63.09   19.20
 -10   1 -20   39.00    6.10
  10   1  20   43.90   12.70
 -10   1  20   26.80    6.20
 -10  -1 -20   32.80    7.40
  10   1 -20   64.09   19.30
 -10  -1 -20   42.90    5.90
 -10   1  20   41.40    6.80
  10  -1  20   64.09   16.40
  11   1  20   17.50   10.40
 -11  -1  20    2.50    3.90
 -11   1 -20   10.00    3.30
 -11  -1  20    7.00    3.10
  11  -1 -20   19.40   16.00
 -11   1 -20    8.40    4.70
  11  -1  20   16.10   11.10
  11   1 -20   12.80   15.10
 -11   1  20    3.80    3.70
 -11   1  20    4.80    3.10
 -11  -1 -20    8.70    4.90
 -11  -1 -20   10.80    3.70
  12  -1 -20   27.10   17.60
 -12  -1  20   13.10    5.40
 -12   1 -20   19.40    4.70
  12   1  20   40.40   12.50
 -12  -1  20   21.30    5.10
 -12   1 -20   19.60    6.60
 -12  -1 -20   23.80    5.00
 -12  -1 -20   11.60    5.50
 -12   1  20   19.40    4.80
  12   1 -20   31.30   17.80
  13  -1 -20   13.00   27.60
 -13   1 -20    5.90    5.50
 -13  -1  20   14.30    5.40
 -13  -1  20    1.90    2.80
  13   1  20   26.80   11.90
 -13   1 -20    4.00    3.50
 -13  -1 -20    6.70    3.30
 -13   1  20    6.90    4.00
 -13  -1 -20    3.90    4.90
  13  -1  20   35.00   13.40
  13   1 -20   21.00   26.60
  14  -1 -20   20.20   17.10
 -14   1 -20    7.10    4.00
  14  -1  20   50.59   17.10
 -14  -1 -20    5.10    3.90
 -14  -1 -20    6.70    5.30
  14   1 -20   48.80   19.50
 -14   1  20    4.70    3.80
 -15   1 -20   31.20    8.40
 -15  -1  20   38.70    8.10
 -15   1 -20   42.40    6.90
 -15  -1 -20   29.20    8.10
 -16   1 -20   12.10    5.30
 -16  -1 -20    4.30    4.40
   0  -1 -21    0.40    9.50
   0   1  21    1.40    3.00
   0  -1  21   -2.60    3.60
   0   1 -21   -0.90    2.20
   0  -1  21    9.40    4.10
   0   1  21    7.20    4.90
   0  -1 -21    1.00    2.30
  -1   1 -21  415.66   34.40
  -1   1 -21  402.36   39.60
   1  -1 -21  423.26   42.20
  -1  -1  21  352.16   36.00
   1   1  21  394.26   36.80
   1  -1 -21  434.36   34.60
   1  -1 -21  388.46   34.80
   1   1 -21  427.66   42.10
  -1  -1 -21  412.06   34.40
   1  -1  21  399.06   36.70
   1   1 -21  359.36   34.20
   1   1 -21  390.76   34.40
  -1   1  21  407.06   36.50
   1  -1  21  473.25   38.10
  -1  -1 -21  404.76   40.30
   2  -1 -21    0.00    2.40
  -2  -1  21   -0.90    3.40
   2  -1 -21   -2.10    9.10
  -2   1 -21   10.30    6.70
   2   1  21    2.30    4.60
  -2   1 -21   -0.70    2.20
   2   1  21    3.20    3.50
   2  -1 -21    0.80    2.70
  -2  -1 -21    5.80    7.60
   2  -1  21   -2.20    3.30
   2   1 -21    3.70    9.50
   2  -1  21    3.50    4.80
  -2   1  21    4.60    3.60
   2   1 -21    3.90    2.70
  -2  -1 -21   -0.20    2.20
  -3   1 -21   66.29    7.30
  -3  -1  21   62.89    8.10
  -3  -1  21   67.49    9.50
   3  -1 -21   46.40    8.30
   3   1  21   57.89    9.10
   3  -1 -21   70.09   18.30
   3   1  21   79.29   12.60
  -3   1  21   62.99    9.30
   3   1 -21   60.59    7.70
  -3   1  21   57.29    7.80
   3   1 -21   79.79   18.50
  -3  -1 -21   74.99   12.70
  -3  -1 -21   57.29    7.20
   3  -1  21   68.09   11.60
   3  -1  21   50.99    9.70
  -4  -1  21    0.60    3.00
   4   1  21    6.90    4.10
  -4  -1  21    2.70    3.40
  -4   1 -21    6.70    2.50
   4  -1 -21    6.00   10.40
   4   1  21    6.50    5.90
   4  -1  21    5.30    4.10
  -4   1  21    4.60    4.00
  -4   1  21    0.50    2.80
  -4  -1 -21   13.60    5.70
   4  -1  21   15.50    5.90
   4   1 -21    2.80   10.70
  -5  -1  21  119.69   13.30
   5  -1 -21  107.89   23.00
  -5  -1  21  135.69   14.50
  -5   1 -21  118.19   11.80
   5   1 -21  110.69   23.50
   5  -1  21  143.29   16.70
  -5  -1 -21  110.29   11.50
   5  -1  21  105.29   17.80
  -5   1  21  115.99   13.50
  -6  -1  21    4.40    4.10
   6   1  21    2.60    4.00
   6  -1 -21    2.10   12.30
  -6   1 -21    3.10    2.30
   6   1  21    7.30    7.00
  -6  -1  21   -0.10    2.50
   6   1 -21    5.10   11.90
  -6   1  21    4.60    3.60
   6  -1  21    2.30    3.70
  -6   1  21    1.80    2.60
  -6  -1 -21    3.10    2.10
  -7  -1  21   18.30    5.90
  -7  -1  21   21.10    4.70
   7   1  21   25.10    8.80
   7   1  21    7.60    4.80
   7  -1 -21   24.10   13.80
  -7  -1 -21   24.30    4.90
  -7   1  21   19.30    5.30
   7  -1  21   23.20    6.80
   7  -1  21   28.30    9.60
  -7   1  21   13.40    4.10
   7   1 -21    3.70    9.20
   8  -1 -21   22.60   15.40
   8   1  21   19.60    9.00
  -8  -1  21   19.60    5.70
  -8  -1  21   12.50    3.90
   8   1  21   17.40    5.90
  -8   1 -21   14.10    3.10
  -8  -1 -21   14.20    3.70
  -8   1  21   10.90    3.80
   8  -1  21   31.10   11.50
   8   1 -21   31.90   15.60
   8  -1  21   14.40    5.80
   9   1  21   78.59   15.80
   9   1  21   57.69   10.90
   9  -1 -21   70.89   20.80
  -9  -1  21   53.89    7.90
  -9   1 -21   56.39    7.20
  -9   1  21   52.29    8.20
  -9   1  21   50.69    8.30
   9  -1  21   55.69   10.60
  -9  -1 -21   54.59    7.00
   9   1 -21   58.39   19.40
   9  -1  21   78.79   18.50
  10  -1 -21   20.20   16.20
 -10  -1  21    4.80    4.00
 -10   1 -21    6.20    3.00
 -10  -1  21    3.70    3.40
  10   1  21   17.60   10.40
  10   1 -21   15.10   13.10
 -10  -1 -21    9.20    3.20
  10  -1  21   11.50    5.20
  10  -1  21    9.50    8.30
 -10   1  21    4.00    4.10
 -10  -1 -21    1.60    3.70
 -10   1  21    1.30    3.30
 -11   1 -21   50.99   10.20
 -11   1 -21   82.29    9.00
  11  -1 -21   96.79   26.00
  11   1  21  105.79   18.40
 -11  -1  21   62.29   10.00
 -11  -1  21   64.69    8.80
 -11  -1 -21   58.09    8.30
 -11   1  21   65.19    9.00
 -11   1  21   53.09    9.70
  11   1 -21  104.39   25.50
  11  -1  21   96.09   17.90
 -11  -1 -21   70.19   10.90
  12  -1 -21    3.20   14.50
 -12   1 -21    2.00    4.50
 -12  -1  21    0.10    3.30
 -12   1 -21    1.30    2.70
  12   1 -21   11.80   14.60
 -12  -1 -21    7.20    3.00
 -12   1  21    2.30    3.20
 -12  -1 -21    1.50    4.50
 -13  -1  21  290.67   29.60
 -13   1 -21  303.57   29.90
 -13   1 -21  347.27   31.90
  13  -1 -21  431.46   48.40
  13   1  21  368.76   42.40
  13  -1  21  354.86   41.70
 -13  -1 -21  357.56   30.30
 -13  -1 -21  280.17   31.20
 -13   1  21  345.47   30.10
  14  -1 -21   24.40   24.50
  14   1 -21   54.59   28.90
 -15   1 -21   71.59    9.90
 -15  -1 -21   77.89   10.10
   0   1  22    4.00    4.60
   0   1 -22    7.00    8.90
   0  -1  22    1.60    3.90
   0  -1  22   10.00    5.70
   0  -1 -22    0.00    9.00
   0   1 -22    2.00    2.70
   0   1  22    3.50    4.00
   0  -1 -22    0.60    2.30
  -1   1 -22   34.60    6.30
   1  -1 -22   25.00    5.70
   1   1  22   48.60   10.00
   1   1  22   27.80    6.60
   1  -1 -22   32.10    6.00
   1  -1 -22   42.90   13.70
  -1  -1  22   36.30    7.60
   1  -1  22   31.90    7.30
  -1  -1 -22   32.80    5.60
   1   1 -22   49.20   13.60
  -1   1  22   30.00    7.40
  -2  -1  22   58.19    9.30
   2   1  22   56.99    9.70
   2  -1 -22   55.79   16.40
   2   1  22   71.39   13.70
  -2   1 -22   53.29    8.80
   2   1 -22   63.99   16.20
   2   1 -22   45.40    7.60
   2  -1  22   56.69   11.10
  -2   1  22   51.59    9.00
  -2  -1 -22   64.19   13.70
   2  -1  22   49.00   12.10
  -2  -1 -22   51.29    7.00
  -3  -1  22   19.30    5.90
   3   1  22   17.10    8.00
   3   1  22   37.70    9.30
   3  -1 -22   27.60   14.60
   3  -1 -22   19.00    4.40
   3  -1  22   20.60    6.80
   3   1 -22   17.90   11.80
  -3  -1 -22   38.20    9.50
  -3   1  22   25.00    5.10
  -3  -1 -22   13.20    3.90
  -3   1  22   20.50    6.00
   3   1 -22   22.20    4.80
  -4  -1  22   16.00    5.40
   4   1  22   14.20    5.30
  -4  -1  22   16.20    4.40
   4  -1 -22   18.60   13.70
  -4   1 -22   15.20    4.10
   4   1  22   38.40    9.90
  -4  -1 -22    9.30    3.40
  -4   1  22   19.00    4.70
  -4   1  22   20.10    5.70
   4   1 -22   16.90    4.40
   4   1 -22   16.70   12.80
   4  -1  22   12.20    5.60
   4  -1  22   26.20    7.40
   5   1  22   54.29   13.60
  -5   1 -22   39.30    6.00
   5  -1 -22   58.49   17.90
   5   1  22   43.30    9.40
  -5  -1  22   60.59    7.60
  -5  -1  22   45.20    8.50
   5   1 -22   50.19   16.80
  -5  -1 -22   41.50    8.60
  -5   1  22   55.59    8.40
   5  -1  22   41.20    8.90
   5  -1  22   68.89   12.90
  -5   1  22   42.20    7.00
   6  -1 -22   23.80   14.60
   6   1  22   22.90    8.20
  -6   1 -22   14.80    3.60
   6   1  22   19.30    6.30
  -6  -1  22   18.00    5.50
  -6  -1  22   15.40    4.70
   6   1 -22   20.10   16.20
  -6   1  22   16.30    5.40
  -6   1  22   14.90    4.10
   6  -1  22   14.40    6.20
  -6  -1 -22   17.60    3.90
  -7  -1  22   59.59    9.20
  -7  -1  22   60.29    7.90
   7   1  22   48.10   10.00
   7   1 -22   46.00   16.80
  -7  -1 -22   53.79    6.70
  -7   1  22   59.59    9.00
   7  -1  22   48.10    9.80
  -7   1  22   52.09    7.90
   7  -1  22   89.09   17.10
   8   1  22    7.40    9.40
   8   1  22    9.60    5.50
  -8   1 -22    6.30    2.60
  -8  -1  22    9.10    3.70
   8  -1 -22   22.70   14.20
  -8  -1  22   12.00    4.70
  -8  -1 -22   10.90    3.30
   8  -1  22    2.60    4.50
   8  -1  22   17.40   10.30
   8   1 -22    8.50   13.20
  -8   1  22    6.90    3.70
   9   1  22   69.89   11.90
  -9   1 -22   64.59    8.70
  -9  -1  22   65.09    9.60
   9   1  22  114.49   18.10
   9  -1 -22   93.39   22.60
   9  -1  22   76.89   13.10
   9  -1  22  106.49   15.60
  -9  -1 -22   85.99    9.20
  -9   1  22   73.69   10.30
   9   1 -22   81.39   21.70
  -9   1  22   77.29    9.60
 -10  -1  22   20.90   10.30
 -10  -1  22   20.50    5.30
  10  -1 -22   51.39   21.10
 -10   1 -22   34.40    6.20
 -10   1  22   30.50    6.60
 -10  -1 -22   29.40    7.70
  10   1 -22   49.50   17.90
  10  -1  22   21.70    7.00
 -10  -1 -22   28.50    5.50
 -10   1  22   25.30    5.70
 -11  -1  22   22.00    5.40
 -11   1 -22   25.10    5.50
 -11  -1  22   26.10    6.20
 -11   1 -22   38.40    7.90
  11  -1 -22   58.69   19.30
 -11   1  22   27.20    6.40
  11   1 -22   36.00   17.70
 -11  -1 -22   27.10    7.10
 -11   1  22   24.30    6.80
 -11  -1 -22   28.80    5.50
 -12  -1  22    5.30    3.80
  12  -1 -22   31.20   17.80
 -12  -1  22   12.70    5.70
 -12   1 -22   19.50    4.80
  12   1 -22   25.90   16.00
 -12  -1 -22    6.70    3.40
 -12  -1 -22    6.80    5.40
 -12   1  22    4.80    3.40
 -13   1 -22   61.19    8.30
 -13   1 -22   44.70    9.30
 -13  -1  22   41.20    7.60
  13  -1 -22   82.79   23.50
 -13  -1 -22   62.59   11.80
 -13   1  22   50.69    7.60
 -13  -1 -22   38.40    8.90
   0  -1 -23   49.30   13.60
   0   1  23   20.40    8.90
   0   1 -23   33.40    5.60
   0  -1 -23   22.10    5.30
   0  -1  23   27.30    7.00
   0  -1 -23   31.90    5.30
   1  -1 -23  401.46   41.60
   1  -1 -23  375.26   33.20
  -1  -1  23  352.06   36.40
  -1   1 -23  352.56   33.00
   1   1  23  409.36   38.00
  -1   1 -23  463.15   40.40
   1   1  23  376.86   35.60
   1  -1  23  348.57   35.50
  -1  -1 -23  347.87   33.00
   1   1 -23  379.46   33.20
  -1  -1 -23  395.16   39.20
  -1   1  23  408.36   37.50
   1   1 -23  423.66   41.50
   2   1  23    4.70    6.70
   2  -1 -23   13.10   11.60
  -2   1 -23    0.80    2.10
  -2  -1  23    9.80    8.50
   2   1  23    1.90    3.90
   2  -1 -23   -1.50    2.70
  -2  -1 -23   13.20    7.70
   2  -1  23    3.30    4.20
   2  -1  23   11.80    6.30
  -2   1  23    2.10    3.60
  -2  -1 -23    2.20    2.20
   2   1 -23    0.50    2.50
   2   1 -23   20.50   11.80
  -3   1 -23    9.10    3.00
   3  -1 -23    9.90   11.70
   3  -1 -23    7.40    3.50
   3   1  23   14.50    7.00
   3   1  23    8.50    4.30
  -3   1  23    5.90    5.00
   3   1 -23   22.20   12.90
   3   1 -23    2.10    2.90
   3  -1  23   10.30    5.10
  -3  -1 -23   14.60    3.40
   3  -1  23   17.70    7.80
   4  -1 -23   36.90   16.10
  -4   1 -23   26.90    5.00
   4   1  23   20.50    7.10
  -4  -1 -23   16.00    3.80
   4  -1  23   24.80    7.00
  -4   1  23   30.30    7.00
  -4   1  23   24.70    5.40
   4   1 -23   28.40    5.40
   4  -1  23   41.60   10.60
   4   1 -23   37.80   15.20
  -5   1 -23   57.49    7.90
   5   1  23   65.29   11.20
   5  -1 -23   95.29   22.20
  -5  -1  23   77.89    9.40
  -5   1  23   81.59    9.50
   5   1 -23   98.39   25.20
  -5   1  23   81.39   10.70
   5  -1  23   65.49   11.20
  -6   1 -23    2.70    2.50
  -6  -1  23    3.90    4.80
  -6  -1  23    5.90    3.60
   6   1  23    3.10    4.50
   6  -1 -23   11.90   13.70
  -6  -1 -23    2.80    2.30
  -6   1  23    1.10    3.00
   6  -1  23   -2.90    4.20
   6  -1  23   10.50    6.40
  -6   1  23   11.70    4.60
   6   1 -23   12.00   12.70
  -7  -1  23  122.69   15.30
  -7  -1  23  149.29   14.50
   7  -1 -23  179.48   29.30
   7   1  23  163.58   24.40
   7   1  23  112.09   16.50
   7   1 -23  181.28   29.50
  -7   1  23  120.49   15.20
  -7   1  23  144.69   14.50
  -7  -1 -23  144.99   13.70
  -8  -1  23   33.30    6.10
   8   1  23   30.90    8.10
   8   1  23   34.80   10.80
   8  -1 -23   56.29   19.90
  -8  -1  23   15.80    5.40
   8  -1  23   24.50    7.90
  -8  -1 -23   26.40    5.10
   8   1 -23   28.20   13.70
  -8   1  23   20.90    5.20
   9   1  23    4.70    5.10
  -9   1 -23   14.60    4.20
   9   1  23   27.30   10.20
   9  -1 -23   20.30   15.60
  -9  -1  23    6.60    4.00
  -9  -1 -23   18.50    4.00
   9   1 -23   26.90   14.70
  -9   1  23   19.40    4.70
   9  -1  23   20.60    7.10
 -10  -1  23    7.90    5.00
 -10   1 -23    9.90    4.00
 -10  -1  23    9.00    6.10
  10  -1 -23   21.70   15.80
 -10  -1 -23   18.20   10.10
  10   1 -23   28.30   15.60
 -10   1  23   13.30    5.20
  10  -1  23   11.60    7.80
 -10  -1 -23   11.40    4.00
 -11   1 -23   58.59   10.60
  11  -1 -23   76.09   22.00
 -11   1 -23   54.29    8.50
 -11  -1  23   35.80    7.30
 -11  -1  23   40.20    8.60
 -11   1  23   59.29    8.50
 -11  -1 -23   58.59    7.90
 -11  -1 -23   63.99   10.10
  12  -1 -23   14.20   13.90
 -12   1 -23    3.80    3.30
 -12   1  23    0.80    3.70
  12   1 -23   48.80   17.90
 -13   1 -23  216.38   20.20
 -13  -1 -23  196.98   19.90
   0   1  24    4.70    4.20
   0  -1 -24    1.10    2.60
   0   1 -24   21.50   11.00
   0   1 -24    2.10    2.60
   0  -1  24    6.10    4.50
   0  -1 -24    8.50    8.60
   1  -1 -24   94.99   18.60
   1   1  24   82.79   11.80
  -1   1 -24   85.69    9.30
  -1  -1  24   78.59   11.70
   1  -1 -24   80.79    9.20
  -1  -1 -24   69.89    9.10
   1   1 -24   81.39    9.30
   1  -1  24   60.69   11.70
  -1   1  24   66.59   11.20
   1   1 -24  119.39   20.00
   2   1  24   29.50    7.40
   2  -1 -24   20.50    4.90
   2  -1 -24   30.90   14.00
  -2   1 -24   23.70    4.80
   2   1  24   46.30    9.90
  -2  -1 -24   26.90    5.00
   2   1 -24   27.70    5.40
   2   1 -24   40.70   13.90
   2  -1  24   24.80    7.40
   2  -1  24   51.79   11.70
  -2   1  24   30.20    7.70
   3  -1 -24   82.69    9.50
  -3  -1  24   58.39   10.70
  -3   1 -24   86.79    9.00
   3  -1 -24   87.89   20.50
   3   1  24   74.39   11.90
   3   1 -24   69.39    9.20
  -3  -1 -24   67.69    8.50
   3  -1  24   74.89   11.30
  -3   1  24   77.99   11.10
   3  -1  24  110.09   15.50
   4  -1 -24   67.09   18.80
   4  -1 -24   49.00    7.50
   4   1  24   75.89   14.50
  -4  -1  24   56.19   10.10
  -4   1 -24   45.70    7.20
   4   1  24   50.39   10.20
   4   1 -24   63.69    8.00
   4  -1  24   55.69   11.00
  -4   1  24   57.79    9.30
   4   1 -24   69.39   20.40
  -4  -1 -24   37.30    6.50
  -5   1 -24   68.59    8.40
   5   1  24   68.59   11.50
   5  -1 -24  107.29   23.40
  -5  -1  24   69.29   10.60
  -5   1  24   98.19   10.30
   5  -1  24   62.99   11.90
  -5   1  24   86.79   10.80
   5   1 -24   77.59    9.30
  -5  -1 -24   56.89    7.90
  -6   1 -24   17.80    4.20
  -6  -1  24   15.10    4.50
   6   1  24   20.20    6.90
   6  -1 -24   22.40   15.20
  -6  -1  24    9.00    4.70
   6   1  24   38.90   11.60
   6   1 -24   40.80   17.80
   6  -1  24   29.90   10.20
  -6   1  24   15.20    5.50
   6  -1  24   20.40    6.80
  -6  -1 -24   16.30    4.10
  -6   1  24   17.60    5.00
  -7  -1  24    0.30    3.30
   7   1  24   13.90   10.40
  -7  -1  24    1.60    4.10
   7   1  24   -1.40    3.80
   7  -1 -24   13.30   14.90
  -7   1 -24    2.80    2.30
  -7   1  24   10.30    4.10
  -7   1  24    1.50    3.60
   7  -1  24    3.00    4.40
   7   1 -24   17.70   14.70
  -7  -1 -24    7.00    2.80
  -8  -1  24   11.90    4.90
   8   1  24    8.40    5.60
  -8  -1  24    4.10    3.70
   8   1 -24   19.50   13.40
  -8   1  24    9.70    4.10
  -8  -1 -24   11.20    3.40
   8  -1  24    3.40    5.40
   9  -1 -24   72.39   21.80
  -9   1 -24   58.99    7.60
   9   1  24   43.00   11.90
  -9  -1  24   45.80    8.20
  -9  -1 -24   47.80    7.20
   9   1 -24   98.69   24.80
  -9   1  24   43.10    8.70
   9  -1  24   50.29   11.70
  -9   1  24   56.39    9.30
  10  -1 -24   23.90   16.10
 -10  -1  24    1.00    4.10
 -10   1 -24    2.90    4.70
 -10  -1  24    1.30    3.50
 -10  -1 -24    2.30    4.30
 -10   1  24    4.10    4.50
 -10  -1 -24    2.90    2.70
 -10   1  24    1.90    3.60
  10   1 -24   27.60   15.50
  10  -1  24    8.20    5.50
 -11  -1  24   26.10    6.30
  11  -1 -24   63.99   21.00
 -11   1 -24   35.90    6.90
 -11  -1  24   39.20    8.40
 -11   1 -24   28.90    8.10
 -11   1  24   46.60    7.50
 -11  -1 -24   31.60    6.40
 -11  -1 -24   53.49   10.80
 -12   1 -24    2.70    3.30
 -12  -1 -24    7.30    3.60
   0  -1  25   38.60    8.60
   0   1 -25   34.20    6.00
   0  -1 -25   43.50    6.80
   0   1  25   43.60    9.00
   1  -1 -25   37.70   12.80
   1   1  25   27.70    7.60
  -1   1 -25   23.80    5.00
  -1  -1  25   44.50    8.60
   1  -1 -25   36.70    6.30
  -1  -1 -25   30.00    5.30
   1   1 -25   31.20    6.00
  -1   1  25   32.00    7.50
   1  -1  25   32.10    8.20
   2  -1 -25   34.70   13.10
  -2   1 -25   19.90    4.60
   2  -1 -25   21.50    4.80
   2   1  25   18.70    6.50
  -2  -1  25   16.00    6.30
   2   1 -25   24.60    4.80
  -2   1  25   12.70    5.80
   2  -1  25   20.20    6.80
  -2  -1 -25   14.60    3.90
  -3  -1  25   28.00    7.90
  -3   1 -25   32.50    6.10
   3  -1 -25   35.60    6.30
   3  -1 -25   50.39   16.20
   3   1  25   36.00    8.60
  -3   1  25   34.70    7.90
  -3  -1 -25   36.60    6.00
   3   1 -25   51.89    7.30
   3  -1  25   43.60    8.80
   3   1 -25   62.79   16.40
   4  -1 -25   14.90    4.40
   4   1  25   38.90   10.80
  -4   1 -25   12.60    3.70
   4  -1 -25   17.90   12.90
  -4  -1  25   13.40    5.60
   4   1  25    6.80    5.00
   4   1 -25   13.30    4.50
  -4   1  25   16.80    6.00
   4  -1  25   18.00    6.30
  -4  -1 -25    9.10    3.10
   4   1 -25   30.80   12.90
   5  -1 -25  103.89   22.70
  -5  -1  25   78.89   11.50
   5  -1 -25   64.29    9.10
   5   1  25   94.49   12.70
  -5   1 -25   78.39    8.60
  -5  -1 -25   52.59    7.80
  -5   1  25   73.99   10.80
   5   1 -25   67.99    9.20
   5  -1  25   81.19   12.70
  -6  -1  25   10.90    4.60
   6   1  25   19.00    7.20
  -6  -1  25   11.80    5.40
  -6   1 -25   18.20    4.10
   6  -1 -25   33.10   16.40
   6  -1  25   10.80    5.70
   6   1 -25   49.80   16.90
  -6   1  25   12.90    4.90
   6   1 -25   12.90    4.70
  -6   1  25   16.00    6.00
  -6  -1 -25   22.00    4.60
   7   1  25  322.77   37.00
   7  -1 -25  379.86   44.00
  -7  -1  25  252.37   29.60
   7  -1  25  332.17   40.10
   7   1 -25  410.06   44.50
  -7  -1 -25  345.07   28.40
  -7   1  25  335.47   32.40
  -7   1  25  263.67   29.50
  -8  -1  25   -1.20    3.00
   8  -1 -25   10.40   14.50
   8   1  25    6.50    5.40
  -8  -1  25   10.00    5.00
   8  -1  25    1.50    4.80
   8   1 -25   38.90   16.00
  -8  -1 -25    1.00    2.50
  -8   1  25    4.70    3.60
  -9  -1  25   47.20    8.00
  -9   1 -25   46.80    7.80
   9   1  25   48.50   10.60
   9  -1 -25   87.39   22.60
   9  -1  25   46.30   10.90
  -9  -1 -25   40.80    9.20
  -9  -1 -25   59.69   12.40
  -9   1  25   46.50    9.10
  -9   1  25   44.30    7.60
 -10   1 -25   23.10    5.30
  10  -1 -25   44.80   20.00
 -10  -1 -25   15.70    4.20
   0   1 -26    3.00    2.80
   0   1  26    1.80    3.90
   0  -1 -26    0.40    2.80
   0  -1  26    7.50    4.90
   1  -1 -26   60.59    7.90
  -1  -1  26   67.29   11.80
   1   1  26   56.19   10.80
  -1   1 -26   46.20    7.50
  -1  -1 -26   51.09    7.40
   1  -1  26   59.29   10.50
  -1   1  26   35.60    8.60
   1   1 -26   62.49    8.00
  -2   1 -26   16.20    4.30
   2   1  26    8.50    5.30
   2  -1 -26   31.30   11.60
  -2  -1  26   15.00    5.80
   2  -1 -26    8.40    4.10
  -2  -1 -26   13.70    3.80
   2  -1  26   18.40    6.60
   2   1 -26   17.00    4.60
  -2   1  26   20.90    5.90
   3  -1 -26   55.79    7.70
  -3   1 -26   46.40    7.10
  -3  -1  26   60.99   11.20
   3   1  26   46.10   10.30
   3  -1  26   55.39   11.00
  -3  -1 -26   55.49    7.10
   3   1 -26   49.60    7.60
  -3   1  26   37.40    8.80
   4   1  26   20.50    7.00
   4  -1 -26   38.20   15.10
   4  -1 -26   24.30    5.30
  -4  -1  26   19.90    6.00
  -4   1 -26   23.00    4.70
  -4   1  26   19.80    6.30
   4   1 -26   20.80    5.50
   4  -1  26   23.10    7.80
  -4  -1 -26   20.20    4.50
   5  -1 -26   71.59   19.80
  -5  -1  26   56.79    9.90
   5   1  26   73.09   19.40
   5  -1 -26   37.20   10.20
  -5   1 -26   51.79    7.10
  -5   1  26   73.49    9.80
   5   1 -26   40.80    8.50
  -5  -1 -26   48.60    7.00
   6  -1 -26   13.30    4.30
   6   1  26    6.60    6.10
  -6   1 -26    8.90    5.80
   6  -1 -26   26.80   15.20
   6   1 -26   45.30   16.90
  -7  -1  26    8.50    4.80
   7   1  26   12.60    6.50
  -7  -1  26    3.30    4.10
   7  -1 -26   26.80   18.10
  -7   1 -26    6.00    2.80
   7  -1  26   23.10    8.00
  -7   1  26   14.00    5.40
   7   1 -26    8.00    4.60
  -7   1  26   11.40    4.50
   8  -1 -26   59.49   19.60
 -10  -1 -26   -2.90    2.80
   0  -1  27   50.69   10.30
   0   1  27   61.29   11.10
   0   1 -27   57.79   11.60
   0  -1 -27   60.99   12.40
  -1  -1  27  150.48   19.20
   1   1 -27  168.38   18.10
  -1  -1 -27  178.38   18.40
   1  -1  27  185.98   21.20
  -1   1  27  178.58   19.20
   2  -1  27   20.00   11.30
   3  -1 -27  108.29   22.70
   4  -1 -27    6.00    3.70
   4   1  27   27.40    7.70
  -4  -1  27   12.90    5.10
  -4   1 -27   17.40    4.20
  -4  -1 -27   12.10    4.00
  -4   1  27    9.50    5.70
   4  -1  27   22.50    7.30
   4   1 -27   12.90    4.30
   5   1  27   36.10    8.70
   5  -1 -27   41.70    7.20
  -5   1 -27   52.39    7.70
  -5  -1  27   51.79    9.70
  -5   1  27   42.60    8.70
   5  -1  27   64.09   11.10
  -5  -1 -27   48.70    7.30
   5   1 -27   36.50    7.20
  -6  -1  27    2.40    5.00
  -6   1 -27    7.50    3.40
   6   1  27   11.40    5.20
   6  -1 -27    6.90    4.00
  -6   1  27   -1.50    4.10
  -6  -1 -27   10.40    3.50
   6  -1  27    2.00    5.60
   6   1 -27    0.00    3.80
  -7  -1  27  113.89   16.70
  -7  -1 -27  129.19   12.70
  -7   1  27  108.99   14.70
   8  -1 -27   32.90   19.30
   0  -1 -28    3.20    3.00
   0   1 -28   -3.70    2.80
   0   1  28    4.90    5.00
   0  -1  28    7.70    5.00
  -1   1 -28   15.10    4.10
   1  -1 -28   10.40    4.10
   1   1  28   13.60    5.70
  -1  -1  28    7.70    5.80
   1  -1  28   15.40    5.70
   1   1 -28   13.60    4.40
  -1   1  28   21.10    6.20
  -1  -1 -28   16.10    4.30
   2   1  28   11.50    5.80
  -2   1 -28    5.10    3.60
   2  -1 -28    5.30    3.80
  -2  -1  28    3.00    4.60
  -2  -1 -28    8.90    3.70
   2   1 -28    8.30    4.00
   2  -1  28    1.30    5.40
  -2   1  28    8.80    5.30
   3  -1 -28   12.10    4.20
   3   1  28    6.20    5.30
  -3   1 -28   20.70    4.90
  -3  -1  28   11.20    6.20
  -3   1  28    8.90    6.00
   3   1 -28   11.80    4.80
  -3  -1 -28   12.10    3.90
   3  -1  28   12.40    6.70
   4  -1  28    5.20    8.50
   5  -1 -28  217.98   35.00
   6  -1 -28  208.68   33.10
  -7  -1  28   21.80    7.10
  -7   1  28   11.80    6.20
   0   1  29   15.30    7.00
  -1  -1  29  123.89   18.80
  -1   1  29  115.19   16.30
  -2  -1  29    0.30    5.90
  -2   1  29    1.60    4.90
  -3  -1  29   44.10   11.20
  -3   1  29   58.49   10.50
   5  -1 -29  313.27   38.50
  -1  -2   0   22.10    2.60
   1  -2   0   22.10    3.00
   1   2   0   20.30    2.50
  -1   2   0   25.30    2.20
   1   2   0   27.20    2.10
  -1  -2   0   28.40    2.60
  -1  -2   0   27.10    2.00
   1  -2   0   21.80    2.20
   2  -2   0 2263.67  167.28
  -2   2   0 2047.30  167.48
   2   2   0 1860.21  167.28
  -2   2   0 1995.90  168.28
  -2  -2   0 1796.12  167.98
  -2  -2   0 2166.98  167.58
  -2  -2   0 2090.59  167.38
   2  -2   0 1955.30  168.38
   2   2   0 2319.97  167.98
   2   2   0 2370.26  167.58
  -2  -2   0 2169.58  167.88
  -3   2   0  113.19    9.70
   3  -2   0  114.99    9.90
  -3  -2   0  126.89   10.10
   3   2   0  112.79    9.80
  -3   2   0  106.09   10.90
   3  -2   0  119.19   11.20
  -3   2   0  113.09    9.60
   3  -2   0  141.19   11.70
   3   2   0  106.09   10.90
  -3  -2   0  106.69    9.70
   3   2   0  142.29   11.00
   4   2   0 1854.81  154.28
   4   2   0 2143.89  155.58
   4  -2   0 2103.89  156.28
  -4  -2   0 2032.80  154.58
   4  -2   0 1739.73  155.78
  -4  -2   0 1909.41  154.28
  -4  -2   0 1870.01  155.68
  -4   2   0 1997.00  154.28
   4   2   0 1682.03  155.48
   4   2   0 2154.48  154.48
  -4   2   0 1708.83  154.38
  -5  -2   0    2.20    0.90
  -5  -2   0    2.90    1.30
  -5   2   0    2.30    0.90
  -5   2   0    1.70    0.90
   5  -2   0    2.60    2.10
   5   2   0    0.40    3.50
   5   2   0    1.70    3.00
   5   2   0    3.60    1.10
  -5   2   0    2.80    1.00
  -5  -2   0    0.50    3.70
  -6  -2   0   16.80    2.90
  -6  -2   0   14.40    2.40
  -6   2   0   17.30    2.90
   6   2   0   12.40    5.00
   6   2   0   25.80    5.60
  -6   2   0   18.40    2.40
  -6   2   0   21.00    2.50
   7   2   0  387.06   36.60
  -7  -2   0  442.76   33.60
  -7   2   0  374.36   33.00
  -7   2   0  410.06   33.50
   7   2   0  419.06   37.20
  -7  -2   0  387.96   33.20
  -8   2   0   97.79   10.10
   8   2   0  125.59   14.10
  -8  -2   0  123.79   10.90
  -8   2   0  122.09   10.80
  -8  -2   0  114.99   10.50
  -9   2   0 1169.08  100.79
   9   2   0 1192.58  103.69
  -9  -2   0 1423.76  101.59
  -9  -2   0 1178.98  100.99
  -9   2   0 1279.27  101.39
 -10  -2   0   87.19    8.20
  10   2   0   52.49   11.70
 -10   2   0   77.79    8.30
  10  -2   0   97.49   19.40
 -10   2   0   74.49    7.90
 -10  -2   0   84.49    8.70
  11  -2   0   18.80    9.80
  11  -2   0    7.30    8.70
 -11  -2   0   10.60    2.90
 -11   2   0   11.90    3.40
 -11  -2   0   27.40    5.10
  11   2   0   13.00    7.40
 -12   2   0  105.19   11.10
  12  -2   0  114.79   17.90
 -12  -2   0  107.29   11.20
  12   2   0  131.49   16.90
  12  -2   0   75.79   16.80
 -12  -2   0   89.99   10.40
 -12   2   0  116.69   10.80
  13   2   0   -0.80    7.00
  13  -2   0    3.10    8.60
 -13   2   0   -0.50    2.10
  13  -2   0   -1.50    7.30
 -13  -2   0    5.90    3.40
 -13  -2   0    1.30    1.90
 -13   2   0    6.20    2.90
 -14   2   0  121.39   12.90
  14   2   0  107.49   18.70
 -14   2   0  138.99   12.90
 -14  -2   0  113.69   12.70
  14  -2   0  105.79   19.50
  14   2   0  159.38   19.60
 -14  -2   0  134.39   14.80
  14  -2   0  133.99   19.50
 -15  -2   0  160.88   16.50
  15  -2   0  108.79   22.20
 -15   2   0  151.58   15.50
  15  -2   0  192.18   22.70
 -15  -2   0  180.08   15.90
 -16   2   0    2.90    3.40
 -16  -2   0   -0.30    2.70
  16  -2   0    7.00    9.60
 -16   2   0    1.50    1.50
  16   2   0   10.00    8.70
  16   2   0    2.30    8.90
  16  -2   0    2.70    8.60
  17   2   0  130.09   23.10
 -17   2   0  183.78   16.10
  17  -2   0  120.79   26.70
 -17  -2   0  151.58   15.50
  18  -2   0    1.30   11.80
  18   2   0   25.10   11.70
  19   2   0   23.50   14.30
  19  -2   0   17.90   15.40
  20  -2   0   62.49   19.50
 -20   2   0    1.60    3.50
 -20  -2   0    1.90    3.80
 -22  -2   0    1.00    5.30
   0   2   1    0.90    0.30
   0   2   1    0.80    0.30
   0  -2  -1    0.50    0.20
   0  -2   1    1.20    0.50
   0  -2   1    1.40    0.30
   0  -2  -1    1.20    0.30
   0  -2  -1    0.20    0.60
   0   2  -1    0.60    0.30
   0   2  -1    1.70    0.40
   0   2   1    1.30    0.90
   0  -2  -1    1.20    0.70
  -1   2  -1   40.10    3.60
  -1   2  -1   35.50    4.20
   1   2   1   37.70    4.60
  -1  -2   1   38.20    3.50
  -1  -2   1   38.70    4.20
   1  -2  -1   40.70    3.60
   1   2   1   43.70    4.10
  -1  -2   1   49.10    3.80
   1  -2  -1   36.80    4.60
   1   2   1   42.50    3.40
  -1   2  -1   46.40    3.70
   1   2   1   44.50    3.70
   1   2  -1   47.50    3.90
   1   2  -1   37.00    4.10
   1   2  -1   45.20    3.80
   1  -2   1   46.80    4.10
   1   2  -1   43.60    3.50
  -1  -2  -1   43.00    3.40
  -1   2   1   40.40    3.60
  -1   2   1   36.90    4.50
  -1  -2  -1   34.40    4.10
  -1  -2  -1   47.90    4.20
   1  -2   1   49.30    3.90
   1  -2   1   38.60    3.60
  -2  -2   1  817.12   64.59
  -2  -2   1  931.91   64.79
  -2  -2   1  831.82   64.29
  -2  -2   1  743.13   65.29
   2   2   1  858.71   64.39
  -2   2  -1  841.62   64.29
   2   2   1  791.12   64.09
   2  -2  -1  791.22   65.69
   2   2  -1  859.31   64.59
   2   2  -1  808.12   64.29
   2   2  -1  688.13   65.09
  -2  -2  -1  742.13   64.69
   2  -2   1  801.02   64.29
  -2   2   1  759.72   64.39
   2   2  -1  849.91   64.49
   2  -2   1  755.72   64.99
  -2  -2  -1  760.22   64.39
  -2  -2  -1  796.92   64.19
  -3  -2   1  335.57   25.90
   3  -2  -1  286.17   25.90
   3  -2  -1  284.67   24.70
   3   2   1  350.06   25.20
  -3   2  -1  346.57   25.10
  -3  -2   1  284.17   24.90
  -3   2  -1  315.57   25.90
  -3  -2   1  338.47   25.30
  -3  -2   1  326.47   26.70
  -3   2  -1  287.07   25.10
   3  -2  -1  327.47   26.90
   3   2   1  260.87   24.80
   3  -2  -1  313.77   25.10
  -3  -2  -1  273.37   24.90
  -3  -2  -1  267.97   25.80
   3   2  -1  283.17   26.40
   3  -2   1  315.07   25.00
   3   2  -1  316.27   25.00
  -3   2   1  291.17   24.80
   3  -2   1  277.07   25.80
  -3   2   1  310.07   26.50
   3   2  -1  319.97   25.70
   3  -2   1  330.37   25.10
   3  -2   1  342.27   26.80
  -3   2   1  305.27   25.20
  -3  -2  -1  318.27   25.20
  -4  -2   1  243.68   17.80
  -4   2  -1  211.28   17.60
   4  -2  -1  203.18   19.50
   4   2   1  247.48   17.60
  -4  -2   1  214.48   19.80
   4  -2  -1  185.28   18.70
   4  -2  -1  218.28   17.40
   4  -2  -1  225.38   19.90
   4   2  -1  182.58   19.70
  -4  -2  -1  242.38   18.00
   4  -2   1  188.18   18.20
   4  -2   1  221.38   19.10
  -4  -2  -1  198.68   19.20
   4   2  -1  224.58   17.80
  -4  -2  -1  210.98   17.70
  -5  -2   1 1911.11  147.99
  -5   2  -1 1991.50  147.79
   5  -2  -1 1823.52  149.09
   5   2   1 1711.33  147.69
   5  -2  -1 1679.43  147.59
  -5  -2   1 1947.41  148.29
   5  -2  -1 1756.12  149.69
  -5   2  -1 1911.61  148.09
   5   2  -1 1835.72  149.99
  -5  -2  -1 1759.62  147.89
   5  -2   1 1980.90  150.38
   5  -2   1 1724.83  148.59
  -5  -2  -1 1839.62  148.09
  -5  -2  -1 1925.81  149.29
   5   2  -1 1998.90  149.39
  -5   2   1 1810.92  148.19
  -5   2   1 1764.82  147.69
  -6  -2   1 1629.54  127.99
   6  -2  -1 1628.64  130.09
  -6   2  -1 1487.15  127.79
  -6   2  -1 1718.93  127.79
   6  -2  -1 1503.85  127.29
  -6   2  -1 1691.53  127.49
  -6  -2   1 1538.25  127.59
   6  -2  -1 1749.53  129.49
   6  -2   1 1521.05  128.59
  -6   2   1 1466.45  127.79
  -6  -2  -1 1815.62  128.09
  -6  -2  -1 1512.25  127.59
   6  -2   1 1456.75  129.99
   6   2  -1 1696.73  130.29
   6   2  -1 1649.73  129.29
  -6   2   1 1351.76  127.39
  -7  -2   1  339.87   27.90
  -7   2  -1  343.77   27.70
   7  -2  -1  314.47   31.20
   7  -2  -1  345.67   30.30
  -7   2  -1  349.27   28.20
   7   2   1  296.87   30.00
   7   2  -1  364.86   31.40
   7  -2   1  359.66   31.60
  -7   2   1  353.76   28.20
   7   2  -1  360.46   30.20
  -7  -2  -1  328.37   28.10
  -7   2   1  321.57   27.60
  -7  -2  -1  342.77   27.90
   7  -2   1  284.57   29.20
  -8  -2   1   35.90    3.90
  -8   2  -1   30.40    4.00
   8   2   1   22.70    7.10
   8  -2  -1   33.40    9.30
  -8   2  -1   28.70    3.70
   8   2   1   50.19   10.90
  -8  -2   1   35.10    4.50
   8   2  -1   29.80    7.10
  -8  -2  -1   24.60    4.00
   8  -2   1   28.60    8.80
  -8  -2  -1   30.90    3.80
  -8   2   1   25.30    3.60
   8  -2   1   32.20    7.40
  -8   2   1   36.70    4.20
   8   2  -1   31.80    8.80
   9   2   1  865.61   70.89
  -9   2  -1  807.72   66.49
   9  -2  -1  785.52   69.99
   9  -2  -1  905.11   69.89
   9   2   1  706.73   68.69
  -9  -2   1  829.62   66.49
  -9  -2   1  796.32   66.19
  -9  -2  -1  784.52   66.09
   9  -2   1  907.01   70.49
   9  -2   1  760.22   68.39
  -9   2   1  872.61   66.59
  -9   2   1  693.33   65.79
   9   2  -1  910.71   70.29
  -9  -2  -1  803.22   66.39
   9   2  -1  758.22   68.69
 -10  -2   1   79.29    8.50
  10   2   1   80.59   12.30
 -10  -2   1   97.89    9.30
  10  -2  -1   75.09   15.30
  10  -2  -1   79.79   14.90
  10   2   1   85.79   13.60
 -10   2  -1   91.19    9.00
 -10   2  -1   76.69    8.40
 -10  -2  -1   87.39    8.50
  10   2  -1   78.49   14.50
  10   2  -1   66.29   12.70
 -10  -2  -1   86.29    9.10
  10  -2   1   88.89   13.80
  10  -2   1  105.19   14.70
 -10   2   1   86.69    8.90
  11   2   1  617.84   59.89
 -11  -2   1  683.43   56.49
 -11  -2   1  741.73   56.99
 -11   2  -1  683.13   56.29
  11   2   1  688.53   59.29
  11  -2  -1  747.63   61.49
 -11   2  -1  641.14   56.69
  11   2  -1  692.93   60.79
  11   2  -1  595.34   59.39
 -11  -2  -1  654.73   56.79
  11  -2   1  706.93   60.19
 -11   2   1  764.62   56.39
 -11  -2  -1  659.23   56.39
 -11   2   1  687.33   56.79
  12   2   1   88.79   13.30
 -12   2  -1   91.39    9.40
  12  -2  -1   72.39   15.30
 -12  -2   1   98.49    9.50
  12   2   1   61.99   13.70
 -12   2  -1   94.19    9.70
 -12  -2   1   83.49    9.80
 -12   2   1   88.59    9.10
  12  -2   1  100.89   15.10
 -12  -2  -1   77.49    9.10
 -12   2   1   81.39   10.50
  12   2  -1   77.99   14.30
 -12  -2  -1  109.29   10.20
  12   2  -1   83.29   15.50
 -13   2  -1   63.49    8.80
 -13   2  -1   96.49    9.50
  13  -2  -1   80.09   16.40
  13   2   1   87.99   15.40
  13   2   1   84.29   13.00
 -13  -2   1   84.09    9.90
  13  -2   1   77.39   14.70
 -13   2   1   83.59    9.50
 -13  -2  -1   80.59    9.10
  13   2  -1   83.79   15.60
 -13  -2  -1   98.39   10.40
 -13   2   1   93.29    9.40
  14  -2  -1   59.99   14.60
 -14  -2   1   74.19    8.40
  14   2   1   71.29   14.70
  14   2   1   81.89   13.70
 -14   2  -1   77.09    8.90
 -14   2   1   53.79    8.30
  14   2  -1   67.79   14.30
 -14   2   1   60.29    8.20
  14  -2   1   84.59   14.90
 -14  -2  -1   89.09   10.90
  14   2  -1  101.29   20.50
 -14  -2  -1   66.59    8.40
  15   2   1  289.97   33.40
 -15  -2   1  306.07   27.60
  15  -2  -1  268.07   33.30
 -15  -2  -1  350.66   28.00
  15   2  -1  274.97   33.30
 -15   2   1  304.57   27.40
 -15   2   1  315.87   28.00
 -15  -2  -1  365.66   28.70
 -16   2  -1   49.60    7.70
  16   2   1   60.59   15.80
 -16   2  -1   43.50    7.90
 -16  -2   1   53.59    7.40
  16  -2  -1   56.19   15.50
 -16  -2  -1   55.69    8.70
 -16  -2  -1   53.59    7.50
 -16   2   1   45.40    7.40
  16   2  -1   65.39   15.80
  16  -2   1   44.20   14.80
  17  -2  -1   10.10   12.20
 -17   2  -1    6.60    4.10
 -17  -2   1    8.20    4.70
 -17  -2   1    8.10    3.30
  17  -2  -1   24.10   12.60
  17   2   1   19.20   12.00
 -17  -2  -1    5.70    3.60
 -17   2   1    7.50    3.80
  17   2  -1   28.80   12.60
  17   2  -1   17.60   10.70
  17  -2   1   14.80   20.00
 -18   2  -1   19.50    5.40
  18  -2  -1   26.10   14.90
 -18   2  -1   21.70    5.60
 -18  -2   1   20.30    6.00
  18   2   1   43.00   16.20
 -18  -2   1   24.00    5.20
 -18   2   1   18.40    5.10
  18  -2   1   28.40   15.20
 -18   2   1   24.10    5.50
  18   2  -1   34.80   14.40
 -18  -2  -1   20.50    5.50
  19  -2  -1   28.30   17.10
  19   2   1   43.40   16.70
  19   2  -1   53.59   15.20
  19  -2   1   20.70   16.90
  20  -2  -1  121.29   24.00
  20   2   1  147.59   22.60
  20   2  -1  182.88   22.80
  20  -2   1  117.19   23.70
  21   2   1  201.68   24.30
  21  -2  -1  174.98   24.80
  21  -2   1  143.49   25.50
  21   2  -1  233.78   32.00
   0   2  -2 9999.00  759.32
   0  -2   2 9331.07  758.82
   0   2   2 8959.20  753.62
  -1   2  -2 1813.62  135.19
   1  -2  -2 1581.64  135.99
  -1   2  -2 1592.54  134.89
   1  -2  -2 1709.13  134.59
  -1  -2   2 1786.12  134.89
  -1   2  -2 1769.72  134.79
   1   2   2 1742.23  135.29
   1  -2  -2 1800.22  134.89
  -1   2  -2 1674.43  134.59
  -1  -2   2 1566.34  134.59
  -1  -2   2 1680.33  134.59
   1  -2  -2 1721.23  134.69
   1   2  -2 1654.23  134.69
  -1  -2  -2 1790.32  135.29
  -1   2   2 1883.71  134.99
  -1  -2  -2 1773.82  134.89
  -1   2   2 1601.84  134.49
   1   2  -2 1688.83  134.59
  -1  -2  -2 1595.04  134.49
  -1  -2  -2 1647.64  134.49
   1  -2   2 1681.73  135.19
  -1   2   2 1645.44  134.69
   1  -2   2 1537.85  134.59
  -1   2   2 1474.85  135.79
  -2  -2   2  296.67   25.30
   2  -2  -2  291.77   22.90
   2   2   2  258.77   24.10
  -2   2  -2  262.67   23.10
   2  -2  -2  313.67   23.50
   2   2   2  298.47   22.90
   2   2   2  259.67   23.90
  -2   2  -2  320.87   23.40
  -2  -2   2  240.28   23.20
  -2  -2   2  296.17   23.10
  -2   2  -2  271.67   23.60
  -2  -2   2  266.37   23.40
   2   2  -2  281.17   23.40
   2   2  -2  319.97   23.20
  -2   2   2  300.07   22.90
   2   2  -2  253.77   24.40
  -2  -2  -2  291.07   22.90
  -2   2   2  315.97   23.40
  -2  -2  -2  275.57   23.60
   2  -2   2  253.97   23.50
  -2  -2  -2  280.97   23.20
   2  -2   2  332.67   23.40
  -2   2   2  259.67   23.20
  -2   2   2  285.27   24.70
  -2  -2  -2  311.27   23.80
   2  -2   2  282.57   23.20
   2   2  -2  276.87   23.20
   3  -2  -2 1945.51  152.48
  -3  -2   2 1908.31  151.88
  -3  -2   2 1851.01  153.18
  -3   2  -2 2044.70  152.28
   3   2   2 1770.92  151.58
  -3   2  -2 1636.24  151.78
  -3  -2   2 1978.60  152.38
   3   2   2 1909.81  152.88
   3  -2  -2 1936.71  151.58
   3   2   2 1628.54  152.18
  -3  -2   2 1887.91  152.08
   3  -2  -2 2102.29  154.18
   3   2   2 2068.89  151.98
  -3  -2  -2 1758.32  151.98
   3   2  -2 1623.74  153.18
   3  -2   2 1904.71  151.98
   3   2  -2 1956.60  151.88
  -3   2   2 1877.91  151.98
   3   2  -2 2124.79  152.18
  -3  -2  -2 1637.54  152.18
  -3  -2  -2 1782.62  151.68
   3  -2   2 1832.52  151.78
   3   2  -2 2125.79  152.38
   3  -2   2 2006.80  153.48
  -3  -2  -2 2148.78  152.38
  -3   2   2 1891.01  151.58
   4  -2  -2 1440.96  112.39
  -4  -2   2 1411.26  111.49
   4  -2  -2 1331.67  112.19
  -4   2  -2 1532.45  111.39
   4   2   2 1460.55  110.89
   4  -2  -2 1372.06  110.89
  -4  -2   2 1370.66  111.09
  -4   2  -2 1288.87  111.19
   4   2   2 1343.67  112.49
   4  -2  -2 1489.35  113.89
   4   2  -2 1310.47  113.19
   4   2  -2 1490.75  111.99
  -4   2   2 1381.16  111.29
   4   2  -2 1458.25  111.29
   4  -2   2 1329.07  111.89
   4   2  -2 1518.35  111.49
  -4  -2  -2 1472.05  111.29
   4  -2   2 1253.17  111.29
   4  -2   2 1266.37  111.19
  -4  -2  -2 1262.77  112.49
  -4   2   2 1334.87  110.89
   4  -2   2 1364.36  113.09
  -5  -2   2  545.25   39.20
   5   2   2  455.65   38.40
  -5   2  -2  504.95   38.90
  -5  -2   2  508.05   38.80
   5  -2  -2  476.55   38.40
   5  -2  -2  445.56   40.10
  -5   2   2  479.35   38.50
  -5   2   2  465.35   38.90
  -5  -2  -2  455.45   39.90
  -5  -2  -2  511.05   39.00
  -5  -2  -2  438.06   38.60
   5  -2   2  431.16   40.20
   5  -2   2  537.55   41.60
   5  -2   2  466.45   38.90
   5   2  -2  420.26   41.10
  -6   2  -2 1351.96  115.19
   6  -2  -2 1388.86  116.89
   6  -2  -2 1466.55  117.39
   6  -2  -2 1499.25  114.79
   6   2   2 1273.67  115.89
  -6  -2   2 1455.85  115.19
   6   2   2 1665.13  117.69
  -6  -2  -2 1395.56  115.09
   6  -2   2 1651.63  117.09
  -6   2   2 1399.96  115.39
   6   2  -2 1321.27  117.69
  -6  -2  -2 1459.95  115.39
  -6  -2  -2 1398.16  116.29
  -6   2   2 1324.37  114.89
   7   2   2   23.90    4.70
   7  -2  -2   35.60    7.90
  -7  -2   2   31.30    3.40
   7   2   2   35.90    6.20
  -7  -2   2   26.60    3.80
   7  -2  -2   23.00    2.80
  -7   2  -2   23.60    3.30
   7  -2   2   28.70    6.20
   7   2  -2   28.90    6.20
  -7   2   2   20.20    3.00
   7   2  -2   30.70    9.10
  -7  -2  -2   23.20    3.60
  -7   2   2   30.80    3.70
  -7  -2  -2   26.00    3.20
   7  -2   2   20.80    7.60
   8  -2  -2 1153.78  101.69
  -8  -2   2 1397.56   99.79
   8  -2  -2 1329.67  102.69
  -8   2  -2 1253.57   99.49
  -8  -2   2 1293.17   99.29
   8   2   2 1082.09  101.39
   8  -2   2 1283.87  102.99
   8   2  -2 1179.88  102.59
  -8  -2  -2 1255.67   99.19
  -8   2   2 1058.69   98.79
  -8   2   2 1228.08   99.49
   9  -2  -2  725.03   63.29
  -9   2  -2  781.82   59.89
  -9  -2   2  835.12   60.09
   9   2   2  668.73   60.89
  -9  -2   2  803.12   59.59
   9  -2  -2  740.03   63.09
  -9   2   2  744.93   59.79
   9  -2   2  605.44   61.09
  -9  -2  -2  749.33   59.49
  -9  -2  -2  728.33   59.79
  -9   2   2  624.54   59.09
   9   2  -2  727.13   62.09
   9  -2   2  717.93   63.59
   9   2  -2  751.52   63.89
 -10  -2   2  183.68   16.90
 -10   2  -2  157.58   17.30
 -10   2  -2  211.18   16.90
  10  -2  -2  203.48   22.60
  10   2   2  195.58   18.70
 -10  -2   2  187.68   16.30
  10  -2   2  187.18   21.00
 -10  -2  -2  192.08   16.80
 -10   2   2  193.08   16.70
  10   2  -2  144.79   19.60
 -10  -2  -2  200.78   16.50
  10  -2   2  152.88   21.50
 -10   2   2  156.98   16.00
  10   2  -2  208.88   22.90
 -11  -2   2  160.18   13.90
  11  -2  -2  135.49   19.30
  11   2   2  124.49   15.30
 -11   2  -2  148.99   13.20
  11  -2  -2  121.69   19.60
 -11   2  -2  132.29   13.20
 -11  -2   2  131.09   12.80
 -11   2   2  120.89   13.00
 -11  -2  -2  132.39   12.90
  11   2  -2  129.89   17.40
 -11   2   2  159.38   13.10
 -11  -2  -2  154.98   13.70
  11  -2   2  119.59   17.00
  11  -2   2  164.98   20.60
  11   2  -2  118.39   18.90
 -12  -2   2   96.49   10.50
  12  -2  -2   76.69   15.60
 -12  -2   2   66.59    8.10
  12   2   2   59.39   10.50
  12  -2  -2   64.59   15.50
  12   2   2   71.59   15.10
 -12   2  -2   84.49    8.60
 -12   2   2   88.39    8.50
  12  -2   2   77.29   15.20
 -12  -2  -2   84.29    9.20
 -12  -2  -2   68.29    8.10
  12  -2   2   56.39   12.70
  12   2  -2  102.09   16.30
  12   2  -2   85.19   13.80
  13  -2  -2   13.90    9.70
  13  -2  -2   21.40   11.50
  13   2   2   20.00    6.80
 -13  -2   2   18.50    5.00
  13   2   2   16.00    8.50
 -13   2  -2   23.10    4.50
  13  -2   2   22.20    9.00
 -13   2   2   20.70    4.50
 -13  -2  -2   16.10    4.60
 -13   2   2   21.40    4.20
  13   2  -2   16.20    8.30
 -13  -2  -2   17.20    4.00
  13   2  -2   20.40   10.80
  13  -2   2   24.40    9.70
  14   2   2  110.19   13.20
  14   2   2   79.49   16.50
  14  -2  -2   84.19   16.70
 -14   2  -2   92.39   10.30
 -14  -2   2   95.49   10.00
  14   2  -2   82.29   16.40
 -14   2   2   89.19    9.90
  14   2  -2  115.59   18.80
 -14  -2  -2   81.59   10.10
 -14  -2  -2   97.99   11.10
 -14   2   2  101.59   10.60
  14  -2   2   63.29   15.90
  14  -2   2  105.79   15.30
  15  -2  -2   72.59   16.10
 -15   2  -2   58.19    8.40
  15   2   2   77.39   15.90
 -15   2  -2   86.39    9.40
 -15  -2   2   78.59    8.80
 -15   2   2   67.89    8.80
 -15   2   2   68.59    8.70
 -15  -2  -2   90.39    9.30
  15  -2   2   55.29   15.30
  15   2  -2   78.19   16.50
 -15  -2  -2   75.59   10.10
 -16  -2   2   10.90    3.70
  16   2   2   29.10   12.60
  16  -2  -2   15.80   11.80
 -16  -2   2   21.00    5.30
  16   2   2   26.10    8.80
 -16   2  -2   14.80    4.40
 -16   2  -2   15.00    4.50
  16   2  -2   28.20   13.30
 -16  -2  -2   21.50    5.50
 -16   2   2   14.40    4.50
 -16   2   2   13.00    4.20
  16  -2   2   13.80    8.20
  16   2  -2   33.30   11.80
 -16  -2  -2   13.00    4.30
 -17  -2   2  231.88   22.00
 -17  -2   2  191.88   20.80
  17   2   2  199.58   45.70
 -17   2  -2  232.88   21.60
 -17  -2  -2  269.27   22.90
  17   2  -2  201.98   28.40
 -17  -2  -2  242.48   21.80
  18  -2  -2  110.89   22.90
 -18   2  -2   60.29    9.50
 -18  -2   2   48.00    8.40
 -18  -2   2   64.99    9.70
  18   2   2   94.49   21.20
 -18   2  -2   66.39   10.10
  18  -2   2   48.80   15.50
 -18  -2  -2   62.19    9.80
  18   2  -2  108.39   23.20
 -18   2   2   63.59    8.70
  19  -2  -2   54.49   17.70
  19   2   2   60.89   17.80
  19  -2   2   37.20   18.60
  20  -2  -2  199.58   27.40
  20   2   2  140.29   23.70
  20   2  -2  180.78   24.10
  20  -2   2  146.29   26.80
  21   2   2  229.28   27.00
  21  -2  -2  230.18   31.30
  21   2  -2  219.48   31.00
  21  -2   2  156.88   26.70
  22   2  -2  373.66   38.00
   0   2  -3    0.70    0.40
   0  -2  -3    1.20    0.60
   0  -2  -3    1.70    0.50
   0   2   3    1.70    1.30
   0   2   3    0.70    0.90
   0   2  -3    1.40    1.50
   0  -2  -3    3.10    1.20
   0   2  -3    1.10    0.40
   0  -2  -3    0.70    1.30
   0   2  -3    0.80    0.90
   0  -2   3    3.30    1.30
   0  -2   3    1.20    1.50
   0  -2   3    1.90    0.90
   0   2   3    0.70    0.60
   0   2  -3    0.90    0.70
   0   2   3    1.40    0.70
  -1   2  -3   57.99    5.50
   1  -2  -3   53.49    4.40
   1  -2  -3   49.50    5.40
   1  -2  -3   54.89    4.80
  -1  -2   3   46.60    5.80
   1   2   3   47.00    5.00
  -1   2  -3   49.10    4.70
   1  -2  -3   53.69    4.40
  -1  -2  -3   48.60    4.20
  -1  -2  -3   42.80    4.10
  -1   2   3   49.90    4.30
  -1   2   3   50.99    4.40
  -1   2   3   44.40    5.70
  -1  -2  -3   54.99    5.20
  -1  -2  -3   47.30    5.60
   1  -2   3   40.40    4.70
   2  -2  -3   80.89    7.40
  -2  -2   3   76.79    9.00
   2   2   3   85.19    8.10
   2  -2  -3   97.19    7.20
  -2  -2   3   87.69    7.10
  -2   2  -3   74.39    7.30
   2  -2  -3   80.39    9.10
  -2   2  -3   72.89    6.90
   2   2   3   70.19    8.00
  -2  -2   3   95.49    7.50
   2  -2  -3   77.79    6.90
   2   2   3   79.59    6.80
  -2   2   3   69.29    7.00
   2  -2   3   92.99    7.40
   2   2  -3   64.49    9.00
  -2  -2  -3   98.19    7.50
  -2   2   3   95.39    7.40
   2  -2   3   96.79    9.20
   2   2  -3   89.79    7.40
  -2  -2  -3   73.29    6.80
  -2   2   3   76.69    8.70
  -2  -2  -3   71.99    7.60
   2   2  -3   86.59    7.10
  -3  -2   3 1059.19   87.59
  -3  -2   3 1111.39   87.29
  -3  -2   3 1095.29   88.99
   3   2   3 1074.79   88.49
  -3  -2   3 1106.69   87.59
   3  -2  -3 1131.89   89.79
   3   2   3 1184.18   87.19
   3   2   3  952.90   87.89
   3  -2  -3 1146.99   87.79
   3   2  -3 1266.87   87.49
   3   2  -3 1221.68   87.59
  -3  -2  -3  984.40   87.39
  -3   2   3  995.60   87.09
  -3  -2  -3 1263.57   88.89
   3  -2   3  987.10   88.79
  -3  -2  -3  975.60   87.59
   3  -2   3 1153.58   87.29
  -3   2   3  979.50   89.09
  -3  -2  -3  949.21   87.09
   3  -2   3 1154.68   87.59
  -3   2   3 1068.29   87.49
   3   2  -3 1207.18   87.69
   3   2  -3  957.80   89.09
   4   2   3  715.13   55.89
   4  -2  -3  777.52   55.49
   4  -2  -3  670.83   54.09
   4  -2  -3  687.33   55.79
  -4  -2   3  697.33   55.09
  -4  -2   3  627.14   54.59
  -4   2  -3  659.63   54.59
  -4   2  -3  679.03   54.39
   4   2   3  732.93   54.09
  -4  -2   3  708.23   54.39
   4   2   3  587.24   54.59
   4  -2   3  661.73   56.49
  -4   2   3  614.64   54.09
  -4   2   3  763.52   54.79
  -4  -2  -3  596.84   54.39
  -4  -2  -3  652.43   54.89
   4   2  -3  619.04   56.69
   4   2  -3  647.64   54.89
  -4   2   3  687.23   54.49
   4  -2   3  709.03   54.69
   4   2  -3  726.13   54.69
  -4  -2  -3  644.24   54.19
   4  -2   3  616.84   54.69
   5  -2  -3 1789.82  134.09
   5   2   3 1510.05  132.79
   5  -2  -3 1638.54  134.09
  -5  -2   3 1766.62  132.89
  -5  -2   3 1694.93  132.49
  -5   2  -3 1621.24  132.59
   5   2   3 1662.93  134.29
   5  -2  -3 1633.64  132.19
   5   2  -3 1818.92  133.59
   5  -2   3 1491.95  132.59
  -5   2   3 1648.54  132.69
  -5  -2  -3 1794.52  132.39
  -5  -2  -3 1642.24  133.99
   5  -2   3 1741.83  133.29
   5   2  -3 1469.75  134.79
  -5   2   3 1507.95  132.19
   5  -2   3 1633.44  134.89
  -6   2  -3  295.07   21.90
  -6  -2   3  273.47   21.90
   6   2   3  256.57   25.50
   6  -2  -3  219.08   23.80
   6  -2  -3  274.07   21.50
  -6   2  -3  264.87   22.40
   6  -2  -3  283.47   24.70
  -6  -2   3  302.17   22.40
  -6   2   3  229.58   21.50
   6  -2   3  229.68   22.50
  -6  -2  -3  251.97   23.00
   6   2  -3  285.27   23.60
  -6   2   3  252.77   22.60
   6   2  -3  232.68   25.30
  -6  -2  -3  265.37   21.80
   6  -2   3  280.77   25.40
   6  -2   3  261.87   22.20
   7  -2  -3   53.39    5.40
   7   2   3   56.39    6.60
  -7   2  -3   60.09    6.00
   7  -2  -3   54.79   10.50
  -7   2  -3   63.79    6.00
  -7  -2   3   65.69    6.00
   7   2   3   49.50    9.00
  -7  -2   3   65.69    6.50
   7  -2  -3   69.29   10.20
  -7  -2  -3   58.79    6.20
   7  -2   3   61.99   10.90
   7   2  -3   67.99   11.90
  -7  -2  -3   66.09    5.90
   7  -2   3   56.19    7.80
  -7   2   3   50.09    5.60
  -7   2   3   59.29    6.20
   7   2  -3   58.19    8.70
   8  -2  -3  768.32   61.99
  -8  -2   3  699.93   58.49
   8   2   3  822.82   62.09
   8  -2  -3  685.73   61.49
  -8   2  -3  759.32   60.19
  -8   2  -3  686.03   58.59
  -8  -2   3  793.62   58.99
  -8   2   3  600.84   58.09
   8   2  -3  727.73   61.99
  -8   2   3  697.03   58.69
  -8  -2  -3  656.93   58.59
   8   2  -3  672.63   62.49
  -8  -2  -3  706.63   58.39
   8  -2   3  697.03   62.19
   8  -2   3  795.72   60.69
   9   2   3  219.68   23.20
   9  -2  -3  246.28   24.70
  -9  -2   3  252.97   19.50
   9   2   3  198.18   20.20
   9  -2  -3  243.28   24.60
  -9   2  -3  247.38   19.70
   9  -2   3  193.78   21.20
  -9  -2  -3  248.18   19.50
  -9   2   3  201.38   19.00
   9   2  -3  217.68   24.80
  -9  -2  -3  201.28   19.50
   9  -2   3  223.68   24.40
  -9   2   3  245.58   19.80
 -10  -2   3   33.50    6.50
 -10   2  -3   26.30    4.30
  10   2   3   27.00    6.40
  10  -2  -3   40.10   11.60
 -10  -2   3   24.10    4.10
  10  -2  -3   31.10   10.60
  10   2   3   27.80    8.40
  10  -2   3   27.50    9.90
 -10  -2  -3   34.50    4.50
  10   2  -3   36.80   11.40
 -10  -2  -3   34.60    5.10
 -10   2   3   25.80    4.10
  10  -2   3   34.80    8.00
  10   2  -3   27.70    8.30
 -10   2   3   30.60    4.70
  11  -2  -3  216.68   24.60
  11  -2  -3  228.38   26.40
  11   2   3  218.58   23.80
 -11  -2   3  211.38   19.40
  11   2   3  216.88   20.90
 -11   2   3  231.58   19.30
 -11  -2  -3  226.78   19.60
 -11  -2  -3  214.88   19.90
  11   2  -3  233.78   26.60
  11  -2   3  215.78   25.60
 -11   2   3  233.88   19.90
  11   2  -3  192.78   22.90
  12  -2  -3  356.66   36.00
  12   2   3  348.47   30.50
  12  -2  -3  288.47   33.40
 -12  -2   3  342.67   28.90
  12   2   3  307.47   33.50
 -12   2   3  324.77   29.20
  12  -2   3  345.27   31.70
  12  -2   3  291.97   34.30
 -12   2   3  358.36   28.80
  12   2  -3  329.37   32.80
 -12  -2  -3  348.27   29.50
 -12  -2  -3  342.47   29.10
  12   2  -3  365.56   35.80
  13  -2  -3    3.30   10.30
  13   2   3    7.70    4.50
 -13  -2   3    8.40    2.80
 -13   2  -3   12.80    6.00
  13   2   3    9.60    7.90
  13  -2   3   19.90   10.10
  13   2  -3   11.70   18.00
 -13   2   3    9.30    2.90
  13   2  -3    6.70    7.30
 -13   2   3   10.20    2.90
 -13  -2  -3   11.00    3.30
  13  -2   3    8.40    6.30
  14  -2  -3   56.09   15.50
 -14  -2   3   35.50    5.40
  14  -2  -3   42.80   12.30
 -14   2  -3   31.20    5.80
  14   2   3   28.90    9.30
 -14   2  -3   37.40    6.10
  14   2  -3   60.89   15.00
  14   2  -3   13.90    9.60
  14  -2   3   32.00   12.10
 -14  -2  -3   36.70    6.10
 -14   2   3   34.40    6.10
 -14  -2  -3   28.40    6.20
 -14   2   3   31.80    5.00
 -15  -2   3  220.38   20.00
 -15  -2   3  209.88   19.30
 -15   2  -3  225.78   20.10
  15  -2  -3  184.98   26.40
 -15   2  -3  234.48   20.20
  15   2  -3  267.47   29.50
  15   2  -3  172.48   25.50
 -15   2   3  180.58   19.60
 -15  -2  -3  219.58   19.80
 -15  -2  -3  213.88   20.30
 -15   2   3  191.18   18.80
  15  -2   3  177.38   25.70
 -16   2  -3   43.90    7.70
  16  -2  -3   55.89   15.50
  16  -2  -3   56.79   15.70
  16   2   3   56.49   11.30
 -16  -2   3   36.30    6.40
 -16  -2   3   40.70    7.50
 -16   2  -3   47.20    7.40
 -16  -2  -3   53.49    7.40
 -16   2   3   38.70    6.60
  16   2  -3   84.09   18.90
  16   2  -3   50.39   13.40
  16  -2   3   35.80   14.00
 -16  -2  -3   50.79    8.40
 -16   2   3   45.40    7.30
 -17  -2   3   46.20    7.30
  17  -2  -3   43.60   15.30
  17  -2  -3   59.99   16.70
 -17  -2   3   42.70    7.90
 -17   2  -3   52.29    8.40
  17   2   3   51.49   14.60
 -17  -2  -3   32.90    6.70
  17   2  -3   79.59   17.70
 -17  -2  -3   49.80    8.60
 -17   2   3   37.60    6.80
 -17   2   3   39.40    6.70
  17  -2   3   50.49   16.40
 -18   2  -3   46.00    7.90
 -18   2  -3   35.50    7.40
  18  -2  -3   81.49   18.00
  18   2   3   47.70   16.80
 -18  -2   3   36.70    7.50
 -18  -2   3   42.20    7.20
 -18  -2  -3   50.29    8.00
  18   2  -3   81.99   24.30
 -18  -2  -3   42.30    8.60
 -18   2   3   46.00    7.50
  18  -2   3   54.49   16.90
 -19   2  -3    9.10    5.10
  19   2   3   33.10   15.20
 -19   2  -3    5.80    3.90
 -19  -2   3    1.00    4.20
 -19  -2   3    8.40    3.90
 -19   2   3    1.70    1.70
 -19  -2  -3    8.90    4.00
  20   2   3  192.58   27.90
  20  -2  -3  207.88   28.90
  20   2  -3  217.98   25.00
  20  -2   3  216.38   25.50
  21   2   3  222.18   31.20
  21  -2  -3  325.17   37.60
  21  -2   3  285.57   33.80
  21   2  -3  282.57   30.30
   0   2   4   63.39    5.50
   0  -2  -4   63.59    7.80
   0   2   4   59.29    6.40
   0  -2   4   63.09    5.60
   0  -2   4   67.49    6.00
   0   2   4   56.69    6.90
   0   2   4   62.49    5.80
   0   2  -4   76.09    5.70
   0   2  -4   65.29    5.50
   0  -2   4   55.59    6.80
   0   2  -4   72.99    6.10
   0  -2   4   59.09    6.30
   0  -2  -4   67.79    6.10
   0   2  -4   55.49    7.00
   0   2  -4   72.59    6.40
   0  -2  -4   59.39    6.30
  -1  -2   4  423.06   34.60
  -1  -2   4  403.06   34.20
   1  -2  -4  423.56   35.10
  -1   2  -4  363.56   34.50
  -1   2  -4  445.36   35.20
   1  -2  -4  448.16   36.40
   1  -2  -4  431.86   34.30
  -1  -2   4  378.26   35.40
   1   2   4  444.46   35.10
  -1  -2  -4  390.86   35.60
  -1   2   4  394.66   34.20
  -1   2   4  357.36   35.70
   1   2  -4  466.25   33.90
   1  -2   4  447.76   34.20
  -1  -2  -4  423.86   34.20
  -1  -2  -4  483.15   34.60
   1  -2   4  425.06   34.60
   1   2  -4  468.65   34.30
   2  -2  -4   77.29    6.10
   2  -2  -4   69.59    6.20
  -2  -2   4   76.09    6.40
   2  -2  -4   64.89    8.00
   2  -2  -4   76.69    6.00
   2   2   4   54.59    6.70
   2   2   4   62.59    6.90
  -2   2  -4   57.39    5.70
  -2  -2   4   62.59    8.30
  -2  -2  -4   80.79    6.40
   2  -2   4   54.49    6.20
  -2   2   4   61.89    5.90
  -2   2   4   72.69    6.30
   2   2  -4   75.49    6.30
  -2  -2  -4   59.29    6.80
  -2   2   4   58.39    7.70
   2  -2   4   82.39    8.40
  -2  -2  -4   65.59    5.60
   3   2   4 3076.59  249.08
   3   2   4 3623.94  247.78
  -3  -2   4 3044.20  248.38
  -3   2  -4 2808.82  247.88
  -3  -2   4 2763.52  247.78
   3  -2  -4 2963.70  247.88
   3   2   4 3081.29  249.28
   3  -2  -4 3037.50  248.28
   3   2   4 2849.31  248.38
  -3  -2  -4 2974.50  247.78
   3   2  -4 3256.87  248.28
  -3   2   4 3093.29  250.27
   3   2  -4 3007.60  250.17
  -3  -2  -4 2771.02  248.18
  -3   2   4 3149.49  247.88
   3   2  -4 3506.95  248.48
   3  -2   4 3327.67  248.48
  -3   2   4 3259.37  248.18
   3  -2   4 3334.77  249.78
   4  -2  -4 1861.11  133.39
   4   2   4 1608.44  133.99
  -4  -2   4 1696.73  132.89
   4  -2  -4 1598.24  132.39
   4  -2  -4 1522.45  133.89
   4   2   4 1777.12  132.19
  -4   2  -4 1714.73  132.49
  -4   2   4 1902.71  132.89
   4   2  -4 1850.41  132.99
  -4  -2  -4 1459.25  132.69
  -4  -2  -4 1711.03  132.29
  -4   2   4 1515.95  132.29
   4  -2   4 1416.36  132.69
   4   2  -4 1410.66  134.69
  -4  -2  -4 1818.72  132.79
   4  -2   4 1693.33  134.59
  -4   2   4 1522.65  132.59
  -5  -2   4 1358.96   93.69
  -5   2  -4 1100.99   93.09
   5   2   4 1225.08   95.19
  -5  -2   4 1110.09   93.19
   5  -2  -4 1041.60   94.79
  -5   2   4 1117.49   92.89
   5   2  -4 1124.29   96.19
  -5  -2  -4 1220.68   93.39
   5   2  -4 1321.37   94.09
   5  -2   4 1310.17   95.99
  -5  -2  -4 1040.20   92.89
  -5   2   4 1059.19   93.29
  -5  -2  -4 1025.30   93.69
   6  -2  -4 3426.66  254.57
   6  -2  -4 2775.42  254.47
  -6  -2   4 3629.74  253.07
  -6   2  -4 2935.91  252.57
  -6  -2   4 3293.07  252.67
   6  -2   4 3579.54  255.77
  -6   2   4 2888.01  252.27
   6   2  -4 3596.84  253.87
   6   2  -4 2884.71  255.57
   6  -2   4 3008.00  253.07
   6  -2   4 3141.89  252.97
  -6  -2  -4 3108.79  252.87
  -6  -2  -4 2943.51  253.17
  -6  -2  -4 2971.70  252.37
   6  -2   4 3004.50  252.67
  -6   2   4 3288.27  252.87
  -7   2  -4  506.45   41.80
  -7  -2   4  548.15   42.10
  -7  -2   4  502.35   41.70
   7  -2  -4  457.45   44.20
  -7   2   4  443.26   41.30
   7  -2   4  597.94   45.90
  -7  -2  -4  464.75   42.40
   7   2  -4  453.75   45.60
  -7  -2  -4  551.24   42.00
  -7   2   4  456.85   41.80
  -7  -2  -4  535.25   41.60
   7   2  -4  593.94   43.60
   8  -2  -4  467.35   41.50
  -8   2  -4  511.35   38.10
   8  -2  -4  400.86   41.30
  -8   2  -4  443.66   38.10
  -8  -2   4  430.06   37.90
  -8  -2   4  487.35   38.40
   8   2   4  521.35   41.80
  -8  -2  -4  454.15   38.20
  -8   2   4  463.65   38.30
  -8   2   4  380.46   37.60
   8  -2   4  439.16   42.00
   8  -2   4  463.75   39.30
   8   2  -4  514.55   40.30
  -8  -2  -4  499.65   38.10
   8   2  -4  427.96   42.70
  -9  -2   4  115.59   12.30
  -9   2  -4  118.09   10.00
   9  -2  -4   88.59   15.50
  -9  -2   4   96.79    9.70
   9   2   4  122.09   14.40
  -9   2  -4   96.29    9.90
   9  -2  -4  101.09   15.70
   9   2  -4   80.79   16.70
   9   2  -4  109.19   13.10
   9  -2   4  111.89   16.10
  -9   2   4   93.39    9.90
  -9  -2  -4  102.39   10.20
   9  -2   4  112.29   11.90
  -9  -2  -4  100.69    9.70
  -9   2   4   96.79    9.50
  10  -2  -4  852.81   68.19
 -10  -2   4  795.72   63.69
  10   2   4  690.43   64.19
  10  -2  -4  717.53   68.09
  10   2   4  877.21   68.29
 -10   2   4  788.72   63.99
  10   2  -4  803.82   66.39
 -10  -2  -4  840.22   63.89
  10  -2   4  806.42   68.49
  10  -2   4  676.83   64.59
  10   2  -4  783.82   69.29
 -10   2   4  718.03   63.29
 -10  -2  -4  798.02   64.09
 -11   2  -4  178.08   16.10
  11  -2  -4  185.38   23.80
 -11  -2   4  179.68   16.00
  11  -2  -4  166.48   21.80
  11   2   4  153.38   20.50
 -11  -2  -4  214.38   16.90
  11   2  -4  163.68   23.40
  11   2  -4  161.78   19.50
 -11  -2  -4  186.78   16.10
  11  -2   4  174.98   17.90
 -11   2   4  182.68   16.30
 -11   2   4  177.48   15.60
  11  -2   4  127.99   21.10
 -12  -2   4  133.19   12.90
  12   2   4  111.99   18.10
  12   2   4  152.88   14.30
 -12   2  -4  141.49   13.80
  12  -2  -4  110.99   18.20
  12  -2  -4  164.38   22.30
 -12   2   4  121.69   13.00
 -12  -2  -4  146.89   13.80
 -12  -2  -4  145.39   13.10
  12  -2   4  103.79   19.10
  12   2  -4  158.18   21.80
 -12   2   4  116.09   12.40
 -13  -2   4   91.99   11.70
 -13   2  -4   77.69    9.80
  13   2   4  106.19   11.20
  13  -2  -4  122.49   20.90
  13  -2  -4   78.19   16.10
 -13  -2   4   92.29    9.80
  13   2   4   70.99   15.30
  13   2  -4  114.39   19.40
  13   2  -4   80.59   15.10
  13  -2   4  111.49   12.10
 -13  -2  -4  106.79   11.10
 -13  -2  -4   83.99   10.60
 -13   2   4   94.79   10.20
 -13   2   4   84.39    9.40
  13  -2   4  101.19   17.10
 -14  -2   4   74.19    9.10
  14   2   4   87.29   10.70
  14  -2  -4   80.29   16.60
 -14   2  -4   77.79    9.70
  14   2   4   85.89   15.70
 -14  -2   4   92.79   10.20
  14  -2  -4   90.69   20.40
  14   2  -4   78.19   18.10
  14   2  -4   94.89   19.50
  14  -2   4   99.19   11.60
 -14   2   4   80.89    9.80
 -14  -2  -4  100.29   11.00
 -14   2   4   80.49    9.10
  14  -2   4   88.69   17.80
 -14  -2  -4   87.19    9.80
 -15  -2   4   60.99    9.00
  15  -2  -4   97.29   20.80
  15   2   4   77.79   15.70
 -15   2  -4   85.39    9.50
 -15  -2   4   74.79    8.70
  15  -2  -4   49.90   15.00
  15   2  -4  100.69   19.90
  15  -2   4   45.30   14.90
 -15  -2  -4   71.99    9.00
 -15   2   4   59.89    7.80
 -15   2   4   71.89    8.80
 -15  -2  -4   67.19    9.70
  15   2  -4   86.39   16.70
 -16  -2   4  105.09   13.30
 -16   2  -4  129.49   13.60
 -16   2  -4  158.08   14.30
  16  -2  -4  120.19   21.90
  16   2   4  109.59   22.50
 -16  -2   4  146.89   13.40
  16   2  -4  102.39   19.80
 -16   2   4  143.69   13.80
  16  -2   4  105.19   21.00
 -16   2   4  125.79   12.70
 -16  -2  -4  139.79   13.50
 -17  -2   4   14.70    4.40
 -17   2  -4   15.40    5.90
  17   2   4   24.40   10.50
  17  -2  -4   55.29   17.70
 -17   2  -4   20.70    5.50
  17  -2  -4   36.30   14.20
 -17  -2   4   20.10    5.50
  17   2  -4   35.10   13.10
 -17  -2  -4   23.40    6.60
 -17  -2  -4   28.30    5.60
  17  -2   4   13.30   11.40
 -17   2   4   15.10    4.60
 -17   2   4   23.20    5.60
 -18  -2   4   17.10    4.90
 -18  -2   4   14.00    5.10
  18  -2  -4   53.99   21.10
 -18   2  -4   19.50    5.20
 -18   2  -4   20.30    5.80
 -18   2   4   15.40    4.90
 -18  -2  -4   19.00    5.20
  18   2  -4   41.90   13.90
  18  -2   4   30.80   15.90
 -18  -2  -4   23.30    6.90
  19  -2   4   54.39   16.00
 -20  -2   4  130.29   14.40
 -20   2  -4  117.79   19.50
 -20   2  -4  134.19   15.40
  20  -2   4  191.88   33.20
 -20  -2  -4  122.69   14.60
  21   2   4  197.68   26.00
  21  -2   4  204.68   30.30
   0   2  -5    1.40    2.40
   0   2  -5    1.40    0.80
   0  -2  -5    2.10    1.40
   0  -2   5    3.00    1.00
   0   2   5    1.60    0.80
   0   2   5    1.80    1.00
   0  -2   5    1.10    1.50
   0  -2  -5    2.90    1.20
   0  -2   5    0.80    1.20
   0   2   5    1.80    1.60
   0   2  -5    2.40    3.50
   0  -2  -5    2.90    0.90
   0  -2  -5    0.80    1.60
   0   2  -5    0.40    1.00
  -1  -2   5 2844.52  251.37
   1   2   5 3093.59  252.27
  -1   2  -5 3681.63  251.97
  -1   2  -5 2865.91  251.87
   1  -2  -5 3374.36  253.87
  -1  -2   5 3268.27  251.17
   1   2   5 3136.49  251.27
   1   2   5 2687.53  252.47
  -1  -2   5 3206.58  252.57
  -1   2  -5 3367.26  252.97
  -1  -2   5 2952.20  251.77
  -1   2  -5 2698.93  251.17
  -1   2  -5 3148.28  251.37
   1   2   5 3324.27  251.77
   1  -2   5 2864.91  251.77
   1   2  -5 3384.56  251.47
   1  -2   5 2873.71  251.77
  -1   2   5 3026.30  253.27
   1  -2   5 3565.44  253.87
  -1  -2  -5 2740.23  253.37
  -1   2   5 3203.18  251.37
   1   2  -5 3062.39  251.17
   1   2  -5 2883.21  252.77
  -1  -2  -5 3667.23  252.47
  -1  -2  -5 3347.67  251.27
   1   2  -5 3492.95  251.87
   2  -2  -5  431.36   38.90
   2  -2  -5  516.65   37.50
  -2  -2   5  457.25   37.20
  -2  -2   5  501.15   37.70
   2   2   5  461.85   38.30
  -2   2  -5  436.36   37.90
   2  -2   5  522.75   38.80
  -2   2   5  417.36   39.20
   2   2  -5  487.85   37.60
  -2   2   5  485.45   37.30
  -2  -2  -5  400.96   38.30
  -2  -2  -5  442.66   36.90
   2  -2   5  419.16   37.60
  -2   2   5  436.46   37.20
  -2  -2  -5  490.45   37.10
   2   2  -5  421.86   39.30
  -3  -2   5  110.89    9.60
  -3  -2   5  122.59   10.10
   3   2   5  128.79   11.10
   3   2   5   99.79   11.40
  -3  -2   5  122.69   10.50
  -3   2   5  127.79   10.40
   3   2  -5  139.99   14.10
  -3  -2  -5  113.89    9.80
  -3  -2  -5  136.59   10.80
   3  -2   5  110.09   12.40
  -3   2   5   99.89    9.90
   3   2  -5  102.29    9.80
  -4   2  -5   92.79    9.60
   4  -2  -5  116.39   10.60
  -4  -2   5  128.69    9.70
   4   2   5  118.29   11.80
   4  -2  -5  107.99   12.00
  -4  -2   5  127.29   10.40
   4   2   5  133.09   10.50
   4  -2  -5  106.09    9.70
  -4  -2  -5   99.49    9.90
  -4   2   5  104.19    9.70
  -4   2   5  117.69   10.00
  -4  -2  -5  110.69    9.60
   4   2  -5  124.89   10.30
   4   2  -5  101.29   13.50
   4  -2   5  106.19   12.30
   5  -2  -5  764.82   62.09
   5   2   5  747.03   61.89
  -5   2  -5  767.62   60.99
   5  -2  -5  772.92   60.99
  -5  -2   5  858.21   61.69
  -5  -2  -5  796.02   61.99
   5  -2   5  779.32   65.49
  -5  -2  -5  755.62   60.89
   5  -2   5  700.83   61.49
  -5  -2  -5  745.03   61.39
  -5   2   5  638.24   60.79
   5   2  -5  737.93   61.59
  -6   2  -5  690.03   57.89
   6  -2  -5  653.63   59.49
   6  -2  -5  744.53   57.89
   6   2   5  713.83   58.49
   6   2   5  643.14   59.99
  -6  -2   5  716.03   58.29
  -6  -2   5  665.53   58.29
   6  -2  -5  775.02   60.89
  -6  -2  -5  771.12   57.79
   6  -2   5  656.93   58.89
  -6   2   5  743.63   58.19
   6  -2   5  647.34   60.69
   6   2  -5  770.62   62.39
   6   2  -5  768.32   58.99
  -6  -2  -5  735.53   58.29
  -7  -2   5  134.59   13.40
   7   2   5  140.89   16.30
  -7  -2   5  177.08   14.20
   7  -2  -5  156.08   16.90
   7  -2  -5  187.88   18.20
   7  -2  -5  157.68   13.30
   7   2   5  148.09   13.90
   7   2  -5  157.18   15.30
  -7   2   5  130.39   13.10
  -7  -2  -5  149.88   13.80
   7   2  -5  196.38   20.50
   7  -2   5  139.19   17.40
   8  -2  -5   95.29   15.30
  -8   2  -5  112.69   10.90
  -8  -2   5  140.69   11.80
  -8   2  -5  125.69   11.10
   8   2   5  133.99   15.00
   8   2   5   99.99   11.00
  -8  -2   5  129.39   11.10
   8  -2  -5  121.49   16.60
   8   2  -5  118.69   18.00
  -8  -2  -5  116.99   10.80
  -8   2   5  116.49   11.10
   8   2  -5  119.19   13.40
   8  -2   5  131.39   12.10
  -8  -2  -5  119.29   12.00
  -8   2   5  107.79   10.50
   8  -2   5  113.99   11.30
  -8  -2  -5  141.59   11.50
   8  -2   5  111.19   15.50
   9  -2  -5  165.28   22.30
   9   2   5  196.08   22.30
  -9  -2   5  237.38   18.80
  -9   2  -5  252.57   18.90
   9  -2  -5  237.28   24.70
   9   2   5  186.58   18.80
  -9  -2  -5  217.38   19.00
  -9  -2  -5  230.88   18.70
   9  -2   5  207.78   18.90
   9   2  -5  243.48   26.30
   9   2  -5  186.08   20.90
   9  -2   5  203.48   23.70
  -9   2   5  223.58   18.90
  10   2   5  968.00   83.79
 -10   2  -5 1152.78   83.69
 -10  -2   5 1085.89   83.39
  10   2   5  921.01   86.89
  10  -2  -5  983.40   86.89
  10  -2  -5 1092.79   88.79
  10  -2   5 1185.08   85.19
  10  -2   5 1010.70   83.69
 -10  -2  -5  897.91   83.49
  10   2  -5  938.81   85.39
 -10  -2  -5 1096.19   83.49
  10  -2   5  945.01   87.59
 -10   2   5  926.01   82.89
  10   2  -5 1069.89   89.49
 -10   2   5 1083.69   83.69
  11  -2  -5  105.79   18.70
  11  -2  -5   76.69   15.10
 -11  -2   5   80.19    9.00
  11   2   5   97.49   10.00
  11   2   5   70.69   18.40
 -11   2  -5   98.09    9.40
  11  -2   5   95.99   10.10
 -11   2   5   85.39    8.80
 -11   2   5   92.29    9.50
  11   2  -5   96.89   18.30
 -11  -2  -5   81.69    9.10
  11   2  -5   77.39   13.10
 -11  -2  -5   86.39    9.80
  12  -2  -5  334.77   38.80
  12   2   5  308.87   32.70
 -12  -2   5  254.47   29.60
  12  -2  -5  286.77   32.50
 -12   2  -5  312.07   28.20
 -12  -2   5  362.46   31.20
  12  -2   5  335.97   28.70
  12  -2   5  369.66   34.50
 -12   2   5  327.47   27.70
 -12  -2  -5  315.47   28.10
 -12  -2  -5  358.66   28.80
 -12   2   5  337.07   28.40
  12   2  -5  314.87   31.40
 -13   2  -5   -1.70    2.00
 -13  -2   5    4.30    2.80
  13   2   5    4.70    2.60
 -13   2  -5    5.50    3.20
 -13  -2   5    1.40    2.20
  13   2   5    1.50    7.10
  13  -2  -5   12.10   11.90
  13  -2  -5    6.30    8.50
 -13   2   5    3.00    2.40
  13   2  -5    7.30    7.70
  13  -2   5   12.70    9.60
  13  -2   5    4.30    2.80
 -13  -2  -5   13.40    4.60
 -13   2   5    1.40    2.10
  13   2  -5   -6.90    9.40
 -14  -2   5  315.57   27.80
  14  -2  -5  373.06   37.60
  14  -2  -5  248.88   32.10
  14   2   5  266.17   32.80
 -14   2  -5  285.97   27.70
 -14  -2   5  299.87   27.30
  14   2   5  366.66   28.70
 -14   2  -5  310.07   27.70
 -14  -2  -5  342.47   28.40
  14   2  -5  239.88   33.00
 -14   2   5  298.17   26.90
  14   2  -5  355.16   36.30
  14  -2   5  350.16   28.10
  14  -2   5  284.07   33.60
 -14  -2  -5  331.27   27.90
 -14   2   5  284.17   27.50
  15   2   5   -0.60    7.70
  15  -2  -5   15.20   13.10
 -15   2  -5    4.60    3.20
  15  -2  -5    0.20    8.50
 -15  -2   5    6.30    3.50
  15   2   5   15.30    4.60
 -15  -2   5   13.00    3.90
  15  -2   5    9.50   10.10
 -15   2   5    2.40    2.70
 -15  -2  -5    7.60    3.90
  15   2  -5   14.40    9.80
  15   2  -5    7.60   11.50
 -15  -2  -5    6.70    3.00
 -15   2   5    3.40    3.10
 -16  -2   5  135.99   15.80
 -16   2  -5  162.08   16.70
 -16  -2   5  157.28   16.50
  16   2   5  141.69   25.90
  16  -2  -5  127.29   23.40
  16  -2  -5  224.48   29.30
  16   2  -5  177.68   23.10
 -16  -2  -5  160.88   17.30
 -16  -2  -5  165.98   16.50
 -16   2   5  161.18   16.50
 -16   2   5  187.98   15.90
  16   2  -5  200.78   31.60
  17   2   5   31.40   13.90
 -17   2  -5   32.50    6.80
  17  -2  -5   39.90   14.30
  17  -2  -5   73.99   19.10
 -17   2  -5   22.40    5.70
 -17  -2   5   32.60    6.70
 -17   2   5   32.10    6.10
  17   2  -5   49.80   14.20
 -17  -2  -5   45.20    6.90
  17  -2   5   32.40   14.30
 -17  -2  -5   46.30    8.70
 -17   2   5   37.80    6.50
  18  -2  -5   39.60   17.30
  18  -2  -5   34.50   15.50
  18   2   5   21.30   12.20
 -18   2  -5    9.30    4.20
 -18  -2  -5    7.80    3.80
  18  -2   5   22.00   12.60
 -19   2  -5   79.29   11.20
 -19  -2   5   86.09   10.10
  19   2   5   99.69   20.30
 -19  -2   5   73.69   10.80
 -19  -2  -5   65.89   11.20
  19  -2   5  128.29   24.30
 -19   2   5   72.19   10.80
 -19  -2  -5   64.09   10.20
  20  -2  -5  197.58   25.80
  20   2   5  143.49   24.80
  20   2  -5  213.48   22.80
  21  -2  -5  302.07   40.20
  21   2   5  344.17   34.80
  21   2  -5  427.46   35.40
   0  -2   6   67.89    7.30
   0  -2   6   88.09    8.80
   0   2  -6   90.09    8.20
   0  -2   6   76.49    7.10
   0   2   6   77.19    8.60
   0  -2  -6   72.59    8.80
   0   2  -6   62.49    9.50
   0   2   6   76.89    6.90
   0  -2  -6   87.09    7.30
   0   2   6   90.89    7.40
  -1  -2   6 2105.29  150.78
   1   2   6 1791.32  151.08
  -1  -2   6 1888.71  151.38
   1   2   6 1826.52  151.58
  -1   2  -6 1675.63  149.88
  -1  -2   6 1856.01  150.18
   1  -2  -6 1945.61  150.98
   1   2   6 1870.51  150.08
   1   2   6 1929.11  150.58
  -1   2  -6 2110.69  151.38
  -1  -2  -6 2101.89  151.28
   1  -2   6 1723.73  150.58
  -1   2   6 1832.52  150.08
  -1  -2  -6 1959.80  150.08
  -1   2   6 1895.21  150.38
   1   2  -6 1686.43  151.78
   1   2  -6 1966.30  150.18
  -1   2   6 1968.00  151.38
  -1  -2  -6 1765.82  151.98
  -1   2   6 1794.22  152.18
   1  -2   6 1664.63  150.68
  -2  -2   6 1556.14  122.39
   2  -2  -6 1615.54  122.59
   2   2   6 1613.44  123.69
  -2  -2   6 1636.44  122.99
  -2   2  -6 1508.35  122.19
   2  -2  -6 1444.86  123.59
   2  -2   6 1669.73  123.79
  -2  -2  -6 1503.85  124.69
  -2  -2  -6 1594.64  122.29
   2  -2   6 1432.56  122.89
  -2   2   6 1430.06  122.39
  -2   2   6 1463.75  124.69
   2  -2   6 1384.96  122.29
  -2  -2  -6 1500.95  122.09
   3  -2  -6  774.32   65.89
   3  -2  -6  832.32   64.59
  -3   2  -6  739.43   64.09
  -3  -2   6  907.81   64.99
   3   2   6  817.72   65.89
   3   2   6  730.13   64.79
  -3  -2   6  783.32   64.39
   3   2  -6  711.83   66.59
   3  -2   6  840.92   64.99
  -3   2   6  833.72   64.49
   3  -2   6  887.91   66.29
  -3  -2  -6  678.33   64.99
  -3  -2  -6  827.82   64.09
   4  -2  -6   98.99    8.50
  -4  -2   6   93.99    8.10
  -4  -2   6  101.39    8.60
   4  -2  -6   88.79   10.90
   4  -2  -6  100.19    9.10
  -4   2  -6  102.69    8.40
   4   2   6   77.99    9.00
  -4  -2   6  100.29    9.10
   4   2   6   83.89    8.90
   4   2   6   93.89   10.40
  -4   2   6   88.99    8.50
   4   2  -6   99.59    8.70
   4  -2   6   98.19   11.30
  -4  -2  -6   97.49    8.20
  -4  -2  -6   92.79    8.60
  -4   2   6   86.39    8.40
   4   2  -6  104.39   13.00
  -4   2   6  102.99    8.80
  -5  -2   6  239.58   21.50
   5   2   6  272.37   21.90
   5  -2  -6  269.77   21.10
   5  -2  -6  222.58   23.50
   5   2   6  228.88   21.90
  -5  -2   6  296.27   21.80
  -5   2  -6  247.18   21.00
   5  -2   6  255.17   24.00
   5   2  -6  273.37   21.70
  -5  -2  -6  239.68   20.80
  -5   2   6  243.28   21.30
   5   2  -6  219.28   25.00
   5  -2   6  282.47   24.20
  -5   2   6  247.48   21.00
   6  -2  -6  866.71   75.59
  -6  -2   6  777.22   72.69
  -6  -2   6  906.91   73.19
   6  -2  -6  916.71   74.29
   6  -2  -6  971.20   72.79
  -6   2  -6  944.61   72.79
   6   2   6  845.32   73.49
  -6  -2   6  998.70   72.89
   6   2   6  974.70   75.59
  -6  -2  -6  939.71   72.59
  -6   2   6  770.22   72.49
  -6   2   6  899.01   72.99
   6  -2   6  962.70   76.09
  -6  -2  -6  874.11   73.09
  -6  -2  -6  793.82   72.99
   6   2  -6  896.51   77.09
   6   2  -6  956.90   73.59
   7  -2  -6  427.16   36.10
  -7   2  -6  429.16   33.50
   7  -2  -6  392.76   37.10
   7   2   6  370.06   34.00
  -7  -2   6  452.45   34.20
   7   2   6  388.26   36.20
  -7  -2  -6  421.56   33.40
   7  -2   6  406.86   34.10
   7   2  -6  444.16   34.90
   7  -2   6  386.06   37.00
  -7   2   6  388.66   33.60
  -7  -2  -6  405.56   33.80
   7   2  -6  398.16   38.90
  -7   2   6  351.66   33.10
   8  -2  -6   19.50    8.40
   8   2   6    1.60    4.60
   8  -2  -6    3.90    6.60
  -8   2  -6   10.10    2.20
  -8   2  -6    3.50    2.10
   8  -2   6   11.10    3.10
   8   2  -6   22.40   10.00
  -8   2   6   11.30    2.50
   8  -2   6    4.80    6.30
  -8   2   6    7.70    2.00
  -8  -2  -6    8.70    2.60
  -8  -2  -6   15.00    2.50
   8   2  -6    2.30    4.40
   9  -2  -6  117.89   15.80
  -9   2  -6  121.29   10.80
   9  -2   6   89.29   15.40
  -9  -2  -6  109.49   11.00
  -9  -2  -6  137.89   10.80
   9   2  -6   95.89   14.00
  -9   2   6  106.89   10.20
  10   2   6  304.57   26.70
  10   2   6  212.48   21.50
  10  -2  -6  279.87   26.50
 -10  -2   6  212.48   21.10
 -10  -2  -6  221.38   21.10
  10   2  -6  249.68   23.90
  10   2  -6  195.38   28.20
 -10   2   6  257.17   21.00
  10  -2   6  269.37   27.30
  10  -2   6  248.28   22.90
 -10  -2  -6  262.67   21.80
 -10   2   6  245.68   21.50
  11  -2  -6  110.29   18.80
  11   2   6  142.39   13.90
 -11   2  -6  132.29   13.50
 -11  -2   6  144.69   13.40
  11   2   6  132.69   18.60
  11  -2  -6  178.18   22.60
 -11   2   6  158.28   16.30
 -11  -2  -6  149.19   13.40
  11   2  -6  162.28   22.80
 -11  -2  -6  129.09   13.80
 -11   2   6  120.19   12.80
  11  -2   6  173.88   14.50
  11   2  -6  124.89   16.20
  11  -2   6  147.09   20.00
  12   2   6  642.74   62.79
 -12   2  -6  737.93   58.69
  12  -2  -6  803.42   66.29
 -12   2  -6  719.73   58.79
 -12  -2   6  748.73   58.99
  12  -2  -6  673.23   62.49
  12   2   6  731.33   59.19
 -12  -2   6  652.53   58.29
 -12   2   6  653.43   57.89
 -12  -2  -6  741.83   58.69
  12   2  -6  633.54   60.89
 -12  -2  -6  724.93   59.99
 -12   2   6  685.13   58.69
  12   2  -6  740.93   66.09
  12  -2   6  771.32   58.29
  12  -2   6  625.94   63.19
  13  -2  -6   62.89   13.70
  13  -2  -6   95.59   20.20
 -13   2  -6   66.59    8.30
  13   2   6   58.99   14.00
 -13  -2   6   80.49    8.20
 -13  -2   6   65.09    8.60
 -13   2   6   60.09    7.90
 -13  -2  -6   76.89    8.50
 -13  -2  -6   89.89    9.40
 -13   2   6   56.29    7.20
  13   2  -6   90.49   19.30
  13   2  -6   66.19   13.60
  13  -2   6   44.50   13.30
  14  -2  -6  360.96   38.70
  14   2   6  345.47   29.40
 -14   2  -6  323.87   28.90
  14  -2  -6  270.27   33.20
  14   2   6  284.87   33.70
 -14   2  -6  351.56   29.00
 -14  -2   6  310.17   28.30
 -14  -2   6  318.07   28.80
 -14  -2  -6  335.17   28.80
 -14   2   6  270.97   28.20
  14  -2   6  349.17   28.20
  14  -2   6  256.67   33.70
  14   2  -6  399.16   38.60
 -14   2   6  299.87   27.70
  14   2  -6  333.57   33.20
 -14  -2  -6  369.96   29.60
  15  -2  -6   39.70   15.80
 -15   2  -6   29.40    5.60
 -15  -2   6   23.40    5.40
 -15  -2   6   21.60    4.60
  15  -2  -6   14.20    9.70
 -15   2  -6   17.50    5.20
  15   2   6   18.50   10.70
  15   2  -6   35.50   11.40
  15   2  -6   46.00   15.60
 -15  -2  -6   41.00    7.00
  15  -2   6   31.10   11.50
 -15  -2  -6   34.70    6.00
 -15   2   6   24.50    4.90
 -15   2   6   26.10    5.10
 -16  -2   6  267.57   24.30
 -16   2  -6  255.57   25.10
 -16   2  -6  320.47   26.40
 -16  -2   6  270.17   24.80
  16   2   6  209.28   31.70
 -16  -2  -6  256.27   24.60
  16   2  -6  273.67   29.50
 -16   2   6  265.87   23.80
 -16   2   6  269.17   26.90
 -16  -2  -6  297.97   26.10
  17  -2  -6   45.30   20.00
  17  -2  -6   47.30   13.70
 -17  -2   6   39.10    6.30
 -17   2  -6   37.10    7.30
  17   2   6   45.90   15.00
 -17  -2   6   33.70    6.80
 -17   2   6   28.60    5.90
 -17  -2  -6   32.30    6.50
 -17   2   6   30.10    6.00
  17  -2   6   29.20   14.40
 -17  -2  -6   44.30    8.20
  17   2  -6  116.99   42.40
  18  -2  -6   71.79   20.60
  18   2   6   45.20   15.20
 -18  -2   6   40.20    6.80
 -18   2  -6   29.40    6.30
 -18  -2   6   23.10    6.20
 -18  -2  -6   36.30    7.90
 -18  -2  -6   31.40    6.10
 -18   2   6   29.50    6.30
  18  -2   6   40.10   15.00
  19   2   6   45.20   14.30
 -19  -2   6   12.50    4.80
 -19   2  -6   10.30    5.20
 -19  -2  -6    6.30    5.30
 -19  -2  -6   16.50    5.50
  19  -2   6   27.10   14.30
 -19   2   6   21.80    5.30
  20   2   6  138.89   23.10
  20  -2   6  161.38   26.90
  21  -2  -6  301.77   33.20
   0  -2  -7    0.30    1.50
   0   2   7    0.70    0.90
   0   2  -7   -0.40    2.60
   0   2   7    0.20    1.10
   0  -2  -7   -0.10    1.50
   0  -2   7    0.10    1.00
   0  -2   7   -0.70    2.50
   0  -2   7    1.60    1.40
   0   2  -7   -1.10    3.70
  -1  -2   7 2796.32  223.08
   1   2   7 2938.51  224.38
   1   2   7 2709.83  224.78
  -1   2  -7 2618.54  222.98
   1   2   7 2997.10  223.18
   1   2   7 2488.65  223.58
  -1  -2   7 2855.81  223.78
  -1  -2   7 2702.03  223.18
   1  -2  -7 3188.48  224.18
   1   2  -7 2605.94  224.98
   1  -2   7 2629.84  223.88
   1  -2   7 2765.62  223.88
  -1   2   7 2585.44  223.18
   1   2  -7 3054.89  223.38
  -1   2   7 2708.73  223.48
   1  -2   7 2998.90  223.78
  -1   2   7 2721.93  225.38
  -1   2   7 2824.92  224.48
  -1  -2  -7 2778.52  225.38
  -2   2  -7  491.45   40.50
   2   2   7  443.36   41.80
   2  -2  -7  567.84   41.90
  -2  -2   7  573.74   41.50
  -2  -2   7  470.95   40.70
   2  -2  -7  458.45   42.10
  -2  -2  -7  492.45   42.50
   2  -2   7  543.65   41.60
   2  -2   7  483.95   40.80
  -2  -2  -7  497.75   40.40
  -2   2   7  490.05   40.80
  -3  -2   7  100.79   10.40
   3   2   7  112.59   11.00
   3  -2  -7  139.99   10.80
  -3  -2   7  131.09   11.10
   3   2   7  133.99   12.40
   3  -2  -7  116.29   11.70
  -3  -2  -7   97.89   11.50
   3   2  -7   99.29   14.00
  -3   2   7  122.19   10.60
   3  -2   7  146.39   11.50
  -3   2   7  104.99   10.40
  -3  -2  -7  116.69   10.10
   3  -2   7  146.59   13.00
  -4  -2   7  136.79   11.80
   4  -2  -7  129.69   11.70
  -4  -2   7  148.39   12.10
   4   2   7  117.59   11.90
   4  -2  -7  133.29   14.20
  -4   2  -7  130.29   11.20
   4  -2  -7  137.19   11.50
   4   2   7  127.49   14.20
   4   2   7  129.39   12.00
   4   2  -7  121.59   15.80
  -4   2   7  128.59   11.40
   4  -2   7  125.79   13.70
   4  -2   7  142.99   12.30
  -4  -2  -7  129.59   11.00
  -4   2   7  135.09   11.50
   4   2  -7  133.39   11.30
  -4   2   7  121.29   11.30
  -4  -2  -7  126.49   11.50
   4   2  -7  112.49   11.10
   5   2   7  132.89   11.70
  -5  -2   7  109.59   11.30
  -5  -2   7  137.89   11.00
  -5   2  -7  140.99   10.80
   5  -2  -7  122.39   11.80
   5   2   7  125.49   13.30
  -5  -2   7  119.49   10.40
   5  -2  -7  123.49   14.50
   5   2   7  109.29   11.20
   5  -2   7  128.39   14.10
  -5   2   7  108.49   10.70
   5   2  -7  118.09   16.30
  -5   2   7  122.49   11.00
  -5  -2  -7  107.49   10.60
  -5  -2  -7  134.49   10.60
   5   2  -7  132.59   11.30
   6   2   7   72.99    9.70
   6   2   7   67.59    7.30
  -6  -2   7   59.99    6.40
   6  -2  -7   60.69   11.30
   6  -2  -7   79.49    9.10
  -6   2  -7   75.39    6.50
   6  -2   7   66.09    7.30
  -6  -2  -7   70.09    6.40
  -6   2   7   60.99    6.50
   6  -2   7   77.69   11.20
  -6  -2  -7   60.89    6.90
  -6  -2  -7   52.39    7.00
   6   2  -7   72.29    7.80
  -6   2   7   61.99    6.30
   6   2  -7   60.19   13.40
   7   2   7  254.57   22.70
  -7  -2   7  264.27   22.20
   7  -2  -7  258.87   24.70
  -7  -2   7  284.47   22.10
  -7  -2   7  288.77   22.80
   7   2   7  256.87   25.20
   7  -2  -7  245.58   26.30
  -7   2  -7  266.07   22.10
   7   2  -7  252.57   23.10
  -7   2   7  251.57   22.30
   7   2  -7  220.38   27.70
   7  -2   7  265.37   26.20
  -7  -2  -7  256.57   22.40
  -7   2   7  226.18   21.80
  -7  -2  -7  279.07   22.00
   7  -2   7  294.07   23.20
   8   2   7  133.59   16.20
   8  -2  -7  143.29   18.90
   8   2   7  136.99   13.10
  -8  -2   7  138.29   12.50
   8  -2  -7  162.58   18.30
  -8   2  -7  108.39   12.20
   8   2  -7  127.69   14.20
  -8   2   7  118.99   12.10
  -8  -2  -7  133.49   14.60
  -8   2   7  136.39   12.70
   8  -2   7  152.08   17.60
   8  -2   7  148.89   13.40
   8   2  -7  151.18   21.10
  -8  -2  -7  154.88   13.20
  -8  -2  -7  156.18   12.50
  -9   2  -7   62.99    7.00
   9   2   7   52.79   10.90
   9   2   7   60.49    7.10
   9  -2  -7   61.79   11.90
   9  -2  -7   71.19   15.30
  -9  -2  -7   62.89    7.30
  -9   2   7   48.30    6.20
  -9   2   7   61.29    6.90
  -9  -2  -7   70.99    6.70
  -9  -2  -7   73.79    7.20
   9   2  -7   65.19   14.80
   9  -2   7   56.49   12.10
   9   2  -7   50.99    9.30
 -10   2  -7  778.52   57.39
  10   2   7  697.33   57.59
  10   2   7  643.74   60.79
  10  -2  -7  735.53   63.39
  10  -2  -7  677.93   60.49
 -10  -2  -7  703.83   57.49
  10   2  -7  730.33   64.39
 -10   2   7  673.03   57.09
 -10   2   7  679.13   57.19
  10  -2   7  629.94   61.29
 -10  -2  -7  744.53   56.99
  10   2  -7  605.54   58.49
  11  -2  -7   64.19   17.70
  11   2   7   53.59    8.80
  11   2   7   57.89    7.10
  11  -2  -7   47.10   12.00
 -11   2  -7   55.29    7.00
 -11  -2   7   53.69    8.10
  11   2   7   48.90   12.00
 -11   2  -7   53.59    6.50
  11   2  -7   62.09   15.70
 -11  -2  -7   52.29    7.20
  11  -2   7   42.40   11.80
 -11   2   7   50.09    6.20
  11   2  -7   52.29    9.90
 -11   2   7   56.89    6.80
 -11  -2  -7   51.29    6.40
  12   2   7  119.69   17.60
 -12   2  -7  121.49   12.60
  12  -2  -7  135.69   22.30
 -12  -2   7  106.59   11.90
  12  -2  -7  123.39   18.10
  12   2   7  128.09   12.80
 -12  -2   7  133.59   12.90
  12   2  -7  145.89   16.20
 -12  -2  -7  135.59   13.40
 -12  -2  -7  139.19   12.60
 -12   2   7  102.99   11.70
  12   2  -7  134.59   22.30
 -12   2   7  125.09   12.60
  12  -2   7  147.59   20.00
  13  -2  -7   44.40   11.60
  13  -2  -7   15.20   12.80
  13   2   7   31.90    5.30
 -13   2  -7   33.20    5.90
 -13  -2   7   30.50    5.20
 -13  -2   7   41.20    6.30
  13   2   7   46.80   12.70
 -13   2  -7   41.10    6.20
 -13   2   7   30.80    5.00
  13   2  -7   32.30   13.60
 -13   2   7   28.50    5.30
 -13  -2  -7   25.00    5.00
  13   2  -7   38.80   10.00
  13  -2   7   33.50   11.40
 -13  -2  -7   27.60    5.90
  14  -2  -7  287.37   33.20
 -14   2  -7  196.98   21.00
 -14   2  -7  216.68   21.20
  14   2   7  172.78   26.10
  14  -2  -7  215.78   26.30
  14   2   7  271.47   21.80
 -14  -2   7  245.58   21.00
 -14  -2   7  213.18   21.10
  14  -2   7  183.28   27.00
 -14   2   7  191.48   20.10
  14   2  -7  250.27   25.70
  14   2  -7  292.87   31.90
 -14  -2  -7  278.47   21.60
 -14   2   7  226.38   21.20
 -14  -2  -7  236.38   21.90
 -15  -2   7   47.60    6.90
 -15   2  -7   47.30    7.70
  15  -2  -7   32.70   11.60
 -15  -2   7   34.40    6.90
  15   2   7   37.70   13.00
 -15   2  -7   50.79    7.60
  15  -2  -7   53.19   17.60
  15  -2   7   23.30   12.10
 -15   2   7   38.80    6.00
  15   2  -7   38.90   11.30
 -15   2   7   33.20    6.20
 -15  -2  -7   43.80    7.00
  15   2  -7   63.09   17.80
 -15  -2  -7   57.29    9.00
  16  -2  -7  163.88   27.80
 -16   2  -7  136.79   14.20
 -16  -2   7  146.69   13.80
  16  -2  -7  130.89   20.50
 -16   2  -7  133.59   13.70
 -16  -2   7  135.69   13.10
  16   2   7  105.49   21.80
  16  -2   7   98.99   20.50
 -16   2   7   91.99   12.90
 -16   2   7  110.69   12.20
  16   2  -7  126.89   18.60
 -16  -2  -7  125.69   13.30
 -16  -2  -7  127.99   14.60
 -17   2  -7    2.00    3.10
  17  -2  -7   11.70    9.70
 -17  -2   7   10.90    3.70
 -17  -2   7    8.90    4.50
  17   2   7   16.40   11.20
 -17   2  -7    7.80    4.70
  17  -2  -7   26.40   16.90
  17  -2   7   22.80   12.30
 -17  -2  -7    6.30    3.70
 -17   2   7    4.40    3.50
  17   2  -7   30.50   19.30
  18   2   7   79.69   18.70
 -18  -2   7   71.99    8.90
 -18  -2   7   49.99    8.90
 -18   2  -7   77.89    9.80
 -18   2   7   76.19    9.30
 -18  -2  -7   58.59    9.90
 -18  -2  -7   44.80    8.40
  18  -2   7   97.09   22.30
  19  -2  -7  137.89   22.40
  19  -2  -7  203.78   34.10
  20   2   7  154.68   24.30
   0  -2   8  886.71   73.19
   0   2   8  982.00   75.59
   0   2   8  938.01   72.99
   0   2   8  883.11   72.39
   0   2  -8  813.02   74.09
   0   2  -8  886.11   73.89
   1  -2  -8 3421.96  286.97
   1   2   8 3492.95  286.27
  -1   2  -8 3325.37  286.87
  -1  -2   8 3297.47  285.77
   1   2   8 3599.54  286.97
   1   2   8 3690.33  287.67
  -1   2  -8 3086.09  285.47
   1  -2  -8 3953.60  286.77
   1   2   8 3730.53  285.67
  -1  -2   8 3208.38  286.27
   1  -2   8 3468.25  286.47
   1  -2   8 3969.60  286.37
  -1   2   8 3570.84  285.77
   1   2  -8 3922.01  285.97
  -1  -2  -8 3652.43  288.37
  -1   2   8 3650.43  287.17
  -1   2   8 3939.31  286.27
   1   2  -8 3295.57  287.67
   2  -2  -8  552.04   40.80
   2   2   8  476.35   41.70
  -2  -2   8  479.75   40.90
   2   2   8  434.86   41.50
   2   2   8  513.55   42.00
   2  -2  -8  530.05   41.30
   2  -2  -8  462.95   42.00
  -2   2  -8  428.56   41.00
  -2   2   8  476.35   40.40
  -2  -2  -8  505.45   42.50
   2   2  -8  467.75   43.10
   2   2  -8  520.65   39.80
  -2  -2  -8  489.15   40.10
   2   2  -8  551.34   40.10
   2  -2   8  523.65   42.10
   3  -2  -8  455.45   34.70
  -3   2  -8  416.16   34.30
   3   2   8  405.96   35.40
  -3   2  -8  393.56   34.70
   3   2   8  412.46   35.20
  -3  -2   8  422.06   34.60
   3   2   8  412.16   36.10
  -3  -2   8  475.55   35.30
   3  -2  -8  400.26   36.60
  -3   2  -8  384.26   34.30
   3  -2  -8  487.05   35.90
  -3  -2  -8  432.36   34.20
  -3  -2  -8  398.66   35.90
   3   2  -8  416.06   39.40
  -3   2   8  398.66   34.50
   4   2   8  905.41   75.49
  -4   2  -8  876.61   74.59
   4  -2  -8 1034.30   75.19
   4  -2  -8  777.22   76.79
  -4  -2   8  849.32   74.79
  -4  -2   8  920.41   75.49
   4  -2  -8  809.02   76.19
   4   2   8 1053.19   75.89
   4   2   8  987.30   77.09
   4   2  -8  905.61   78.19
  -4   2   8  945.11   74.99
  -4   2   8  930.21   74.89
   4  -2   8  851.21   75.59
  -4  -2  -8 1008.20   74.59
   4   2  -8 1020.00   74.29
  -5  -2   8  382.26   31.90
   5   2   8  349.47   31.90
   5  -2  -8  364.96   31.70
   5  -2  -8  396.26   34.70
   5   2   8  397.06   31.50
  -5  -2   8  406.86   31.30
  -5  -2   8  333.47   30.50
  -5   2  -8  398.56   31.10
   5   2   8  375.26   33.50
   5   2  -8  392.36   36.20
  -5  -2  -8  383.16   31.00
   5   2  -8  357.76   31.00
   5  -2   8  345.27   31.90
   5  -2   8  372.66   33.80
  -5   2   8  399.06   31.40
  -5  -2  -8  385.46   31.20
  -6  -2   8   96.59    9.40
  -6   2  -8  103.99    8.70
  -6  -2   8   85.89    8.80
  -6  -2   8  108.69    8.90
   6   2   8   72.89   11.30
   6  -2  -8   89.29   10.60
   6  -2  -8  104.49   14.00
   6   2  -8   82.59    9.40
   6   2  -8  107.69   16.80
  -6  -2  -8   97.09    8.50
  -6   2   8  101.39    9.00
   6  -2   8   82.79   12.50
   7  -2  -8  492.35   45.40
  -7   2  -8  536.35   41.10
  -7  -2   8  560.84   41.30
   7   2   8  424.86   43.70
  -7  -2   8  479.45   40.70
   7  -2  -8  503.95   43.00
  -7  -2   8  515.15   41.60
   7  -2   8  436.86   44.20
   7   2  -8  460.35   41.60
  -7  -2  -8  519.55   40.90
  -7   2   8  505.65   41.30
  -7  -2  -8  505.15   41.50
   7  -2   8  548.95   42.20
   7   2  -8  475.05   46.80
  -8   2  -8   66.49    8.20
   8   2   8   81.89   12.60
  -8  -2   8   93.69    8.80
   8  -2  -8   90.89   16.30
  -8   2   8   80.79    8.30
   8  -2   8   83.19   13.60
   8   2  -8   96.29   10.60
  -8  -2  -8   93.49    8.40
  -8   2   8   94.79    8.80
   8  -2   8   97.39    9.70
  -8  -2  -8   87.59    9.20
   8   2  -8   99.79   18.50
   9  -2  -8   66.59   12.50
  -9   2  -8   47.70    6.60
   9   2   8   57.39   11.00
   9  -2  -8   53.39   13.10
  -9  -2   8   59.39    6.40
   9  -2   8   64.99    7.70
  -9   2   8   52.09    6.00
   9   2  -8   50.19   14.90
   9   2  -8   52.89    9.00
   9  -2   8   61.59   12.50
  -9   2   8   53.19    6.50
  -9  -2  -8   73.59    6.50
  -9  -2  -8   52.29    7.00
  10  -2  -8  259.87   27.00
  10  -2  -8  254.57   31.30
 -10  -2   8  237.68   22.70
 -10   2  -8  305.77   23.40
  10   2   8  248.38   29.20
  10   2  -8  248.68   25.80
 -10  -2  -8  234.58   22.60
 -10   2   8  241.88   25.30
 -10  -2  -8  301.47   23.80
  10  -2   8  239.58   30.20
  10   2  -8  253.97   37.00
 -10   2   8  288.47   22.70
  11  -2  -8   77.39   17.50
  11  -2  -8   67.19   12.70
 -11   2  -8   72.49    7.90
 -11   2  -8   75.89    8.30
 -11  -2   8   43.30    6.50
  11   2   8   57.69   13.10
 -11  -2   8   69.79    7.90
  11   2  -8   58.19   10.00
 -11  -2  -8   43.00    7.40
 -11  -2  -8   82.49    7.50
 -11   2   8   68.79    7.40
  11   2  -8   77.19   17.00
 -11   2   8   49.90    6.60
  11  -2   8   43.50   12.50
 -12   2  -8   64.89    8.20
 -12   2  -8   90.49    9.00
  12  -2  -8   73.09   17.30
  12   2   8   74.59   14.00
  12  -2  -8   75.19   14.10
 -12  -2   8   74.29    8.60
  12  -2   8   78.19   15.50
 -12   2   8   69.49    8.20
 -12  -2  -8   68.19    8.80
  12   2  -8   56.89   16.60
 -12   2   8   67.99    7.50
 -12  -2  -8   65.69    8.00
  12   2  -8   64.39   11.50
  13  -2  -8   75.79   18.60
 -13   2  -8   86.59    9.20
 -13   2  -8   70.59    8.60
  13  -2  -8   77.89   14.50
  13   2   8   68.49   14.80
 -13  -2   8   86.39    9.20
  13  -2   8   71.79   16.00
 -13  -2  -8   71.79    9.30
 -13   2   8   67.59    8.40
  13   2  -8   56.69   12.30
 -13  -2  -8   72.79    8.60
  13   2  -8   92.09   19.50
 -13   2   8   64.29    8.00
 -14   2  -8  161.78   15.50
 -14   2  -8  174.78   15.90
 -14  -2   8  164.08   15.50
  14   2   8  141.89   21.60
 -14  -2   8  124.09   14.50
  14  -2  -8  163.38   27.20
  14  -2  -8  156.38   22.90
 -14   2   8  159.08   14.50
  14   2  -8  166.78   26.20
 -14  -2  -8  155.48   15.30
 -14   2   8  144.89   15.10
  14   2  -8  144.89   19.10
 -14  -2  -8  188.98   16.70
  14  -2   8  122.69   21.20
  15  -2  -8   11.50    7.90
 -15   2  -8    4.30    3.40
 -15  -2   8   -0.40    2.20
 -15   2  -8    3.40    3.30
 -15  -2   8    3.00    3.70
  15   2   8    6.10    8.60
  15  -2  -8   -2.70   13.00
 -15   2   8    3.10    2.50
 -15   2   8    2.00    2.70
 -15  -2  -8    0.10    4.00
  15  -2   8    4.10   10.40
 -15  -2  -8    1.40    2.50
  15   2  -8   19.80   14.80
  15   2  -8    9.90   11.80
 -16   2  -8  304.97   28.70
  16   2   8  238.58   33.70
 -16  -2   8  263.77   27.10
 -16   2  -8  317.87   27.90
 -16  -2   8  334.87   31.00
  16  -2  -8  347.67   34.00
  16  -2   8  246.48   34.40
 -16  -2  -8  368.86   29.10
  16   2  -8  378.46   55.99
  16   2  -8  298.37   31.20
 -16   2   8  258.97   26.10
 -16   2   8  312.27   27.30
 -16  -2  -8  343.97   27.90
  17  -2  -8   25.20    9.70
  17   2   8   21.30   10.30
 -17  -2   8    8.00    3.40
 -17   2  -8    7.10    3.90
  17  -2  -8   16.30   15.60
  17   2  -8   36.10   18.00
  17  -2   8   19.40   12.30
 -17  -2  -8    6.10    3.80
 -18   2  -8   70.39   10.50
  18   2   8   76.79   20.10
 -18  -2   8   61.99    9.80
 -18   2  -8   95.09   11.10
 -18  -2   8   91.89   10.00
 -18  -2  -8   77.99   11.40
 -18  -2  -8   60.69    9.70
 -18   2   8   67.09    9.60
  18  -2   8   77.79   18.60
  19   2   8   62.59   26.40
  19  -2   8   65.29   25.50
  20  -2   8  122.69   23.30
  21  -2  -8  396.66   49.50
   0  -2  -9   -0.20    3.00
   0   2   9    1.10    1.30
   0  -2   9    0.80    1.50
   0  -2   9    1.10    1.30
   0  -2   9   -0.60    1.30
   0   2   9    0.90    1.80
   0   2  -9   -2.50    3.10
   0   2  -9   -1.50    4.20
   0   2  -9    1.20    0.90
   1  -2  -9  278.37   26.40
   1   2   9  313.57   25.70
  -1   2  -9  258.67   26.40
   1   2   9  291.57   24.80
  -1  -2   9  323.87   25.70
   1   2   9  248.48   26.20
  -1   2  -9  291.87   24.60
  -1  -2   9  318.97   25.00
  -1   2   9  326.37   25.40
   1   2  -9  265.37   27.50
   1  -2   9  332.97   25.80
  -1   2   9  309.47   26.30
   1   2  -9  344.27   25.40
   1  -2   9  305.07   25.70
  -1   2   9  272.67   24.70
   2  -2  -9  149.69   16.80
   2  -2  -9  173.38   14.40
  -2  -2   9  156.08   14.10
   2   2   9  145.89   14.70
  -2  -2   9  156.28   13.50
   2   2   9  165.88   14.30
   2  -2  -9  166.48   13.80
  -2   2  -9  150.08   14.30
   2   2   9  158.18   15.00
  -2   2  -9  139.09   13.10
  -2   2  -9  147.49   14.80
  -2  -2  -9  154.28   15.60
  -2   2   9  159.08   13.40
   2   2  -9  148.79   12.90
   2   2  -9  153.68   18.70
  -2   2   9  127.79   13.60
  -2  -2  -9  149.59   13.40
   2   2  -9  175.28   13.40
   2  -2   9  162.48   14.40
  -3   2  -9  236.88   19.60
   3   2   9  200.38   21.40
   3  -2  -9  220.08   20.00
  -3  -2   9  255.77   20.70
  -3   2  -9  225.78   20.10
   3   2   9  235.68   21.00
   3  -2  -9  266.37   21.00
  -3   2  -9  223.28   20.30
   3  -2  -9  233.98   22.60
   3  -2   9  255.77   20.90
  -3   2   9  247.18   20.00
   3  -2   9  225.78   21.70
  -3  -2  -9  235.78   19.80
  -3  -2  -9  241.08   21.80
   4  -2  -9  491.95   45.30
   4  -2  -9  514.95   46.50
  -4  -2   9  552.74   45.90
   4   2   9  556.74   47.40
   4   2   9  625.34   46.40
   4   2   9  514.65   45.80
  -4   2  -9  611.44   45.10
  -4  -2   9  562.94   45.30
   4  -2   9  514.65   47.30
   4   2  -9  537.65   49.50
   4  -2   9  565.24   46.30
  -4   2   9  576.14   45.50
  -4  -2  -9  573.74   44.90
  -4   2   9  557.84   45.40
  -5   2  -9  164.58   13.90
  -5  -2   9  175.58   14.90
   5  -2  -9  162.68   18.40
  -5  -2   9  153.38   14.10
   5   2   9  147.39   16.50
   5   2   9  170.28   14.40
   5  -2  -9  158.68   14.70
  -5   2   9  148.39   14.20
  -5   2   9  164.18   14.20
   5   2  -9  168.68   20.80
   5  -2   9  164.28   17.20
   5   2  -9  152.48   13.50
  -5  -2  -9  162.98   13.80
   5  -2   9  167.88   15.20
   6  -2  -9  499.35   43.40
  -6  -2   9  548.15   43.20
   6   2   9  482.55   45.10
  -6  -2   9  557.24   42.70
   6  -2  -9  519.95   46.60
  -6  -2   9  534.05   41.90
  -6   2  -9  531.95   42.40
   6   2   9  602.44   43.90
   6  -2   9  498.55   45.50
  -6  -2  -9  531.55   42.20
   6   2  -9  526.15   48.40
   6  -2   9  519.55   43.50
   6   2  -9  509.75   42.40
  -6   2   9  440.16   42.50
  -6   2   9  451.15   42.40
   7   2   9 1285.17   94.49
   7  -2  -9 1146.59   97.39
  -7  -2   9 1239.38   92.59
   7  -2  -9 1023.30   94.29
  -7   2  -9 1162.88   92.89
  -7  -2   9 1227.28   93.09
   7   2   9 1105.69   95.99
  -7  -2   9 1269.57   93.69
   7   2  -9 1222.88   99.29
  -7   2   9 1101.79   93.09
  -7  -2  -9 1200.48   92.79
  -7   2   9  976.80   92.79
   7  -2   9 1005.00   95.89
   7   2  -9 1110.69   93.19
   8   2   9  407.46   37.70
  -8  -2   9  423.36   33.70
  -8  -2   9  439.46   33.90
   8  -2  -9  437.16   37.60
   8  -2  -9  412.06   39.70
  -8  -2  -9  431.16   33.60
  -8  -2  -9  417.26   34.30
  -8   2   9  368.96   33.50
  -8   2   9  390.86   33.90
   8   2  -9  430.46   41.60
   8  -2   9  341.17   37.40
   8   2  -9  354.76   34.20
   9   2   9  192.48   20.10
  -9  -2   9  161.98   15.10
   9  -2  -9  156.68   22.50
   9  -2  -9  189.68   19.70
  -9  -2  -9  148.19   14.80
   9  -2   9  140.09   15.80
   9   2  -9  172.28   16.40
  -9   2   9  188.28   15.70
   9  -2   9  186.98   20.90
  -9  -2  -9  178.18   15.80
  -9   2   9  146.89   15.00
   9   2  -9  137.39   23.90
  10   2   9 1181.08  108.09
 -10  -2   9 1223.18  104.89
  10  -2  -9 1346.37  110.79
 -10   2  -9 1235.08  104.39
  10  -2  -9 1167.68  106.69
  10   2  -9 1139.09  104.99
 -10  -2  -9 1332.87  108.19
 -10   2   9 1425.96  103.99
  10  -2   9 1313.17  109.09
  10   2  -9 1433.16  112.49
 -10  -2  -9 1321.97  104.09
 -10   2   9 1279.87  104.29
 -11  -2   9   45.50    6.70
  11   2   9   65.59   13.30
 -11   2  -9   56.09    6.40
  11  -2  -9   46.90   11.10
 -11  -2   9   42.60    6.00
 -11   2  -9   56.89    7.90
  11  -2  -9   39.80   13.70
 -11   2   9   39.80    5.60
  11   2  -9   38.40   14.40
 -11   2   9   40.80    5.90
 -11  -2  -9   41.70    5.90
  11   2  -9   46.00    8.30
 -11  -2  -9   53.59    7.20
  11  -2   9   59.59   13.80
  12  -2  -9  115.19   17.50
 -12  -2   9  128.69   12.80
 -12   2  -9  131.79   13.40
 -12   2  -9  141.59   13.20
  12  -2  -9  145.49   23.80
  12   2   9  127.79   18.60
 -12  -2   9  128.49   13.30
 -12  -2  -9  142.49   13.90
 -12  -2  -9  134.49   13.40
  12   2  -9  151.28   16.00
  12  -2   9  112.89   18.90
 -12   2   9  129.19   12.40
 -12   2   9  129.59   12.90
  12   2  -9  130.79   23.40
  13   2   9   35.00   11.00
  13  -2  -9   52.59   16.30
 -13   2  -9   52.59    6.70
  13  -2  -9   43.20   11.40
 -13  -2   9   41.40    6.90
 -13   2  -9   35.70    6.50
 -13   2   9   57.39    6.70
  13   2  -9   49.00    9.60
 -13   2   9   37.50    5.70
  13   2  -9   73.49   18.70
  13  -2   9   23.10   10.30
 -13  -2  -9   47.30    7.40
 -13  -2  -9   47.20    7.00
  14   2   9   27.80   10.70
  14  -2  -9   19.20   10.50
 -14   2  -9   26.30    5.50
  14  -2  -9   25.80   14.60
 -14   2  -9   30.50    6.00
 -14  -2  -9   25.60    4.90
 -14   2   9   22.60    4.90
  14   2  -9   30.80    8.50
 -14   2   9   19.30    4.10
  14   2  -9   33.90   15.40
 -14  -2  -9   29.00    6.20
  14  -2   9   25.20   11.40
 -15   2  -9    1.50    2.60
  15   2   9    3.20    7.90
 -15   2  -9   -1.80    3.00
  15  -2  -9    4.00   14.70
  15  -2  -9    9.30    7.80
 -15  -2   9    1.90    2.10
  15   2  -9   16.00    6.50
 -15   2   9    4.50    3.30
  15  -2   9   -0.90    8.70
 -15   2   9    1.30    2.60
 -15  -2  -9    1.00    3.70
  15   2  -9    2.50   12.40
 -15  -2  -9   -1.00    2.60
  16   2   9   78.19   18.60
 -16   2  -9   82.79   11.00
 -16  -2   9   84.69    9.80
 -16  -2   9   78.29   10.30
  16  -2  -9  125.69   27.00
 -16   2  -9   65.49   12.20
 -16   2   9   71.49    9.60
  16   2  -9  108.19   15.80
 -16  -2  -9   84.19   10.40
  16  -2   9   77.79   18.60
 -16  -2  -9  120.09   16.90
  16   2  -9  122.19   26.90
 -16   2   9   74.79    9.40
  17   2   9    8.70   10.60
  17  -2  -9   10.60    8.60
 -17   2  -9    3.70    3.50
  17  -2  -9   46.60   19.70
 -17  -2   9    8.30    4.30
 -17  -2   9    0.60    3.10
 -17  -2  -9    8.50    4.60
  17   2  -9   38.00   17.80
  17  -2   9   10.70   11.20
 -17   2   9    3.40    3.40
 -17  -2  -9    6.30    4.40
 -18  -2   9   67.39    9.90
 -18  -2   9   62.09   10.60
  18   2   9   99.09   19.40
 -18   2  -9   88.99   11.50
 -18   2  -9   70.09   10.60
 -18  -2  -9   82.49   12.10
 -18   2   9   64.09    9.90
  18  -2   9   92.69   21.00
 -18  -2  -9   81.89   10.20
  19   2   9   38.90   15.60
  19  -2   9   39.30   15.00
 -21  -2  -9    9.40    7.40
 -21  -2  -9   21.00    5.90
   0  -2  10  470.25   36.70
   0   2  10  424.76   37.10
   0  -2 -10  429.56   38.00
   0   2  10  462.75   36.50
   0   2 -10  425.06   36.20
   0   2 -10  496.55   37.80
   0   2 -10  417.46   39.00
   0   2  10  428.06   37.90
  -1  -2  10  789.62   56.59
   1   2  10  684.23   56.99
   1   2  10  732.33   56.19
  -1  -2  10  758.42   57.19
  -1  -2  10  727.43   56.29
  -1   2 -10  668.13   58.09
  -1   2 -10  690.13   55.99
   1   2 -10  679.73   59.09
  -1   2  10  696.83   56.19
  -1  -2 -10  644.84   55.89
   1  -2  10  720.73   57.29
  -1   2  10  665.03   57.69
   1  -2  10  615.24   56.89
  -1  -2 -10  689.53   57.29
  -1   2  10  610.94   56.59
  -2   2 -10  181.68   18.00
   2  -2 -10  191.08   19.70
  -2  -2  10  234.18   18.20
  -2   2 -10  176.38   18.40
   2   2  10  177.48   17.70
  -2  -2  10  187.48   17.00
  -2   2 -10  183.68   16.70
   2   2 -10  212.98   17.10
  -2  -2 -10  197.28   18.00
  -2   2  10  211.18   17.10
  -2  -2 -10  195.98   16.70
   2   2 -10  201.68   21.30
   2  -2  10  212.08   18.70
   2  -2  10  236.68   18.30
   3   2  10  366.46   27.90
  -3  -2  10  317.37   27.60
   3  -2 -10  366.46   27.30
   3  -2 -10  305.87   29.70
  -3   2 -10  269.77   27.20
   3   2  10  319.57   28.80
  -3  -2  10  335.97   26.90
   3   2  10  269.87   27.70
  -3   2 -10  358.76   26.70
   3  -2  10  365.76   28.20
  -3   2  10  359.16   28.40
  -3  -2 -10  315.77   26.50
  -3  -2 -10  305.37   28.90
  -3   2  10  278.27   26.70
  -4  -2  10  961.40   69.99
   4  -2 -10  871.01   69.09
   4   2  10  813.62   69.89
   4   2  10  808.32   70.89
  -4   2 -10  921.11   68.79
   4  -2 -10  820.02   72.09
  -4  -2  10  855.81   69.09
   4   2  10  724.83   69.39
  -4   2  10  866.01   69.19
  -4  -2 -10  833.92   68.59
   4   2 -10  856.21   73.49
   4  -2  10  943.31   70.39
  -4  -2 -10  786.02   69.99
   5   2  10  485.75   43.90
  -5  -2  10  569.84   42.40
  -5   2 -10  515.25   41.20
   5   2  10  546.45   42.60
  -5  -2  10  498.35   41.40
   5  -2 -10  468.25   45.20
   5   2  10  511.45   41.70
   5  -2 -10  555.44   41.90
   5  -2  10  479.55   42.50
   5  -2  10  494.25   44.10
  -5  -2 -10  434.16   41.20
  -5   2  10  472.65   41.60
  -5   2  10  428.56   41.30
   5   2 -10  583.54   46.90
  -5  -2 -10  515.15   41.10
   6   2  10   61.69    7.90
   6  -2 -10   64.39   13.30
  -6   2 -10   68.39    6.80
   6   2  10   63.79   10.10
  -6  -2  10   70.49    7.80
  -6  -2  10   70.19    7.20
   6  -2 -10   65.69    8.60
   6   2 -10   75.79    6.50
   6   2 -10   72.19   16.30
  -6   2  10   66.79    7.20
   6   2 -10   61.89    6.80
   6  -2  10   80.39    8.30
  -6   2  10   60.69    6.90
  -6  -2 -10   74.39    6.70
   6  -2  10   54.89   10.80
   7  -2 -10  294.17   31.50
  -7   2 -10  284.17   25.70
   7   2  10  306.47   29.40
   7   2  10  260.97   26.70
  -7  -2  10  308.07   26.00
   7  -2 -10  302.27   27.70
  -7  -2  10  327.67   26.70
   7   2 -10  334.37   33.90
   7   2 -10  292.87   25.80
   7  -2  10  321.47   30.00
  -7  -2 -10  302.97   25.60
   7  -2  10  347.07   27.50
  -7   2  10  300.77   26.00
   8  -2 -10  558.94   48.80
  -8  -2  10  608.24   47.50
  -8  -2  10  579.04   46.60
   8  -2 -10  498.75   51.79
   8   2  10  573.24   50.29
  -8   2 -10  477.45   46.20
  -8  -2  10  578.64   46.00
   8  -2  10  537.75   50.59
  -8  -2 -10  549.74   47.10
  -8  -2 -10  627.74   46.40
   8   2 -10  561.84   53.99
   8   2 -10  531.65   46.70
  -8   2  10  578.14   46.80
  -8   2  10  612.84   46.70
   9  -2 -10   21.10    8.40
  -9  -2  10   33.70    4.80
   9  -2 -10   41.50   14.50
  -9  -2 -10   33.50    4.40
   9   2 -10   49.10   15.70
   9   2 -10   34.40    6.20
   9  -2  10   28.60   12.00
  -9   2  10   30.10    4.90
   9  -2  10   26.40    5.90
  -9  -2 -10   32.30    5.80
 -10   2 -10  275.67   29.50
  10  -2 -10  296.97   33.70
  10  -2 -10  299.87   29.30
 -10  -2  10  287.47   25.70
  10   2  10  275.77   30.40
 -10  -2 -10  322.87   26.80
 -10   2  10  297.27   26.00
 -10  -2 -10  313.37   25.80
  10   2 -10  303.87   35.10
  10   2 -10  295.27   26.70
 -10   2  10  311.47   25.70
  11  -2 -10   20.30    8.70
 -11   2 -10   29.40    5.30
 -11   2 -10   23.70    4.30
 -11  -2  10   21.60    5.00
  11  -2 -10   24.30   12.60
 -11  -2  10   24.50    4.30
  11   2  10   16.30    8.10
  11   2 -10   29.30   15.20
  11   2 -10   25.70    6.30
 -11  -2 -10   20.70    5.30
  11  -2  10    9.20    8.70
 -11   2  10   17.60    3.70
 -11  -2 -10   28.90    4.60
 -11   2  10   20.40    4.10
 -12   2 -10   17.60    4.80
 -12   2 -10   16.50    3.70
 -12  -2  10   13.30    4.10
  12  -2 -10   17.50   13.20
  12  -2 -10   18.30    7.70
  12   2  10   11.80    7.90
 -12  -2  10   12.60    3.60
 -12   2  10   16.10    3.60
  12   2 -10   28.10   13.50
  12   2 -10   22.10    6.30
 -12   2  10   18.30    3.90
 -12  -2 -10   18.70    4.00
  12  -2  10   22.40    9.90
 -12  -2 -10   17.60    4.80
  13  -2 -10   85.19   19.70
  13  -2 -10   66.29   13.10
 -13   2 -10   93.39   10.10
  13   2  10   65.89   14.20
 -13   2 -10   79.59    9.00
 -13  -2  10   68.59    9.10
 -13  -2  10   66.69    8.60
 -13  -2 -10   83.39    9.10
 -13   2  10   81.69    9.00
  13   2 -10   82.59   19.90
  13  -2  10   61.49   15.60
  13   2 -10   84.99   12.10
 -13  -2 -10   86.49   10.10
 -13   2  10   72.89    8.40
 -14   2 -10   34.80    6.40
  14  -2 -10   35.60   10.10
 -14  -2  10   36.80    6.70
 -14   2 -10   52.49    7.10
  14   2  10   46.40   13.20
 -14  -2  10   35.00    6.10
  14  -2 -10   44.70   17.50
  14   2 -10   46.80   16.80
  14  -2  10   38.10   12.80
 -14  -2 -10   48.00    7.10
 -14   2  10   30.70    5.90
 -14   2  10   35.10    5.90
 -15   2 -10   -0.30    3.50
 -15  -2  10    3.30    3.40
 -15   2 -10    2.10    2.70
  15   2  10    7.50    8.00
 -15  -2  10   -0.60    1.30
  15  -2 -10   24.90    9.50
 -15  -2 -10    3.90    2.60
 -15   2  10    2.80    2.60
  15   2 -10   18.30    7.40
  15   2 -10    4.50   14.30
  15  -2  10   17.20    9.60
 -15   2  10    1.50    3.00
 -16  -2  10  109.59   14.40
 -16   2 -10  144.19   15.10
  16  -2 -10  155.68   20.70
  16   2  10  119.49   23.10
 -16   2 -10  160.88   15.10
 -16  -2 -10  137.99   15.80
 -16   2  10  132.89   14.40
  16  -2  10  145.29   24.30
 -16  -2 -10  159.88   14.90
  17  -2 -10   15.10   14.80
 -17   2 -10    2.60    3.80
 -17  -2  10    3.60    3.80
 -17  -2  10    3.90    2.90
  17   2  10   12.20   10.40
 -17   2 -10    4.40    4.00
  17  -2  10    8.70   11.30
  17   2 -10   27.20   17.60
 -17  -2 -10   -0.40    4.30
 -17   2  10    1.90    3.20
 -17  -2 -10    2.30    3.50
 -18  -2  10   83.99   10.10
 -18   2 -10   79.19   11.00
  18   2  10   71.99   19.80
 -18   2 -10   65.49   10.80
 -18   2  10   74.89   10.20
 -18  -2 -10   94.89   11.00
 -18  -2 -10   67.09   11.30
  18  -2  10   86.59   20.50
  19   2  10   50.09   16.30
 -19   2 -10   15.40    5.50
 -19  -2  10   12.50    5.80
  19  -2 -10   41.60   23.90
 -19  -2 -10    6.00    4.30
 -19  -2 -10   11.40    5.80
 -19   2  10    9.40    4.50
   0   2 -11    1.80    1.20
   0  -2  11    0.40    1.70
   0  -2 -11    0.00    4.40
   0   2 -11    1.10    5.60
   0   2  11    2.20    1.60
   0  -2  11    0.50    1.50
   0   2  11    0.10    1.70
   0   2 -11    1.30    4.20
   0   2  11    4.50    1.50
  -1  -2  11   49.99    6.30
   1  -2 -11   56.89    9.10
  -1  -2  11   43.90    5.40
  -1   2 -11   56.79    5.20
  -1  -2  11   54.69    5.60
  -1   2 -11   51.39    9.70
   1   2  11   58.49    5.60
   1   2  11   48.50    6.00
   1   2 -11   63.19   11.60
   1   2 -11   60.19    7.30
  -1   2  11   50.29    6.00
   1  -2  11   43.70    6.20
  -1   2  11   54.99    5.50
   1  -2  11   40.80    5.90
  -1   2  11   49.90    6.60
  -1  -2 -11   53.59    7.80
  -2   2 -11  382.86   35.90
  -2  -2  11  485.05   34.70
   2   2  11  370.66   35.00
   2  -2 -11  461.15   34.70
  -2  -2  11  431.36   35.30
  -2  -2  11  426.86   34.40
  -2   2 -11  418.16   34.10
   2   2  11  426.16   36.20
   2  -2 -11  388.86   36.90
  -2  -2 -11  398.66   33.90
   2  -2  11  414.46   35.30
  -2  -2 -11  393.76   35.30
   2  -2  11  400.26   35.60
   2   2 -11  425.16   34.40
  -2   2  11  401.96   34.20
   2   2 -11  394.96   38.40
   3  -2 -11   78.09    7.40
   3  -2 -11   58.39   11.60
  -3   2 -11   77.69    6.80
  -3  -2  11   71.49    7.90
  -3  -2  11   65.99    6.90
  -3   2 -11   60.59    7.50
   3   2  11   67.49    9.10
   3   2  11   60.19    7.50
   3   2 -11   77.49    6.70
  -3   2  11   64.39    6.90
   3   2 -11   70.89    6.00
  -3  -2 -11   66.59    6.50
   3   2 -11   60.99   13.90
   3  -2  11   80.39    8.30
  -3  -2 -11   62.89    8.20
   4   2  11 1297.57  110.39
   4   2  11 1267.37  111.39
   4  -2 -11 1376.16  112.89
  -4  -2  11 1443.46  109.49
   4  -2 -11 1333.77  109.39
  -4   2 -11 1365.86  109.09
  -4  -2  11 1341.67  110.09
   4  -2  11 1439.36  111.69
  -4  -2 -11 1417.46  108.99
  -4   2  11 1212.28  109.29
   4   2 -11 1413.16  114.29
  -4  -2 -11 1369.26  109.59
   4  -2  11 1465.95  110.79
  -4  -2 -11 1225.18  110.69
   5   2  11  202.18   20.20
  -5  -2  11  176.08   18.10
  -5   2 -11  204.28   17.20
   5   2  11  210.28   18.70
   5   2 -11  234.58   25.40
  -5  -2 -11  213.48   17.50
  -5  -2 -11  216.28   17.10
   5  -2  11  177.58   20.20
  -5   2  11  175.18   17.40
  -5   2  11  196.88   17.70
   6  -2 -11  303.07   28.10
   6   2  11  380.66   29.20
  -6   2 -11  318.87   27.20
  -6  -2  11  351.46   28.40
  -6  -2  11  323.47   27.50
   6   2  11  309.07   30.50
   6  -2 -11  332.27   33.10
  -6   2  11  328.77   27.60
   6  -2  11  302.47   28.50
   6  -2  11  334.87   31.00
  -6   2  11  316.47   27.70
  -6  -2 -11  321.97   27.10
   6   2 -11  319.27   34.70
   7   2  11  598.94   52.89
  -7  -2  11  628.14   49.60
  -7  -2  11  667.03   50.39
  -7   2 -11  611.84   49.20
   7  -2 -11  586.54   54.99
   7  -2 -11  504.85   50.39
   7   2  11  532.25   50.39
  -7   2  11  662.93   49.70
   7   2 -11  582.04   48.90
   7  -2  11  675.13   51.19
   7   2 -11  603.74   48.80
  -7  -2 -11  591.24   49.00
   7   2 -11  635.44   57.09
  -7   2  11  570.24   49.40
   7  -2  11  551.34   52.79
  -8   2 -11  410.06   36.60
   8   2  11  477.85   41.20
  -8  -2  11  424.26   36.90
   8  -2 -11  443.96   39.10
  -8  -2  11  504.65   37.90
   8   2  11  407.86   38.20
   8   2 -11  410.46   37.10
   8  -2  11  377.06   37.90
  -8  -2 -11  521.15   38.10
  -8  -2 -11  428.46   36.50
   8   2 -11  385.96   55.69
   8   2 -11  465.15   36.70
   8  -2  11  425.96   41.10
  -8   2  11  401.46   37.10
  -8   2  11  491.25   37.10
  -9  -2  11  200.98   19.20
  -9  -2  11  222.48   18.70
   9  -2 -11  205.68   22.40
   9  -2 -11  215.28   27.20
   9   2  11  212.98   23.60
  -9  -2 -11  213.58   19.00
  -9   2  11  213.38   19.40
   9  -2  11  192.98   23.90
   9   2 -11  232.88   19.60
  -9   2  11  227.88   19.30
  -9  -2 -11  238.58   20.20
   9   2 -11  213.48   28.80
  10   2  11  229.88   24.90
  10  -2 -11  206.28   23.10
  10  -2 -11  238.88   29.20
 -10  -2  11  233.48   20.20
  10  -2  11  225.68   21.70
 -10   2  11  219.78   20.00
  10  -2  11  222.98   25.60
 -10  -2 -11  227.38   20.00
 -10  -2 -11  211.48   20.80
 -10   2  11  229.38   20.40
  10   2 -11  235.48   20.80
  10   2 -11  247.38   30.70
 -11  -2  11   26.50    5.20
  11  -2 -11   40.70    9.30
  11   2  11   30.60    9.70
 -11   2 -11   34.70    5.90
 -11  -2  11   36.00    6.20
  11  -2 -11   30.60   13.80
 -11   2 -11   41.70    6.40
 -11  -2 -11   36.40    5.50
  11   2 -11   41.60    7.30
 -11   2  11   37.10    5.80
  11  -2  11   49.10   12.60
 -11  -2 -11   32.50    6.40
  11   2 -11   22.60   13.70
 -11   2  11   39.90    5.40
  12  -2 -11    9.90   11.80
 -12   2 -11    0.30    2.90
 -12  -2  11    3.20    2.10
  12  -2 -11   10.10    7.50
 -12  -2  11    6.00    3.40
  12   2  11    7.40    6.90
 -12   2 -11    2.30    2.20
 -12   2  11   -0.20    1.90
 -12   2  11    0.40    2.10
  12   2 -11    7.10    4.40
 -12  -2 -11    0.70    2.20
  12   2 -11    2.80   11.60
 -12  -2 -11    2.90    3.10
  12  -2  11    0.80    7.70
  13  -2 -11   17.60   14.40
 -13   2 -11   15.40    4.20
 -13   2 -11    7.00    4.00
  13   2  11    5.30    8.00
  13  -2 -11   15.40    7.70
 -13  -2  11   11.40    3.50
  13   2 -11   18.80    5.80
  13  -2  11   13.50    9.10
 -13   2  11   11.40    3.50
 -13  -2 -11   13.70    3.70
 -13  -2 -11   13.00    4.50
  13   2 -11   18.80   13.30
 -13   2  11    5.70    2.80
 -14   2 -11   46.90    7.90
 -14  -2  11   49.00    6.60
 -14   2 -11   42.90    7.30
  14  -2 -11   68.99   12.20
  14  -2 -11   76.19   20.40
 -14  -2  11   35.90    7.50
 -14  -2 -11   50.29    8.60
 -14   2  11   55.49    7.30
  14   2 -11   78.29   20.20
 -14  -2 -11   49.00    7.00
 -14   2  11   50.29    6.80
 -15   2 -11   58.59    8.00
 -15   2 -11   56.39    9.00
 -15  -2  11   46.20    8.30
  15   2  11   51.59   14.50
  15  -2 -11   73.49   15.00
 -15  -2  11   57.39    7.40
 -15   2  11   50.99    7.20
  15   2 -11   96.29   23.90
 -15   2  11   51.99    7.50
 -15  -2 -11   54.29    7.90
  15  -2  11   60.49   16.30
  16   2  11  115.19   23.30
 -16   2 -11  154.08   15.30
  16  -2 -11  199.88   32.20
 -16  -2  11  124.39   14.80
 -16   2 -11  120.39   15.20
  16  -2 -11  170.68   20.20
  16   2 -11  199.98   31.60
 -16  -2 -11  145.49   15.10
 -16   2  11  134.29   14.60
  16  -2  11  120.49   23.30
 -16  -2 -11  152.88   16.40
  17  -2 -11   37.70   18.60
 -17  -2  11    4.90    4.90
 -17   2 -11   12.60    4.60
  17   2  11   23.40   11.60
 -17   2  11    4.20    3.70
 -17  -2 -11   10.00    3.80
 -17  -2 -11    7.40    5.10
  17  -2  11    4.10   11.60
 -18   2 -11   78.29   11.90
 -18  -2  11   93.59   11.00
 -18   2 -11   92.69   12.10
  18   2  11  134.89   37.70
 -18  -2 -11  110.99   13.00
 -18  -2 -11   91.29   11.20
 -18   2  11   72.49   11.20
  19  -2 -11  174.68   33.30
  19  -2  11  108.49   22.60
 -20   2 -11    5.20    4.70
 -20   2 -11    1.60    5.20
 -20  -2 -11    1.80    5.60
 -20  -2 -11    1.50    4.40
   0   2  12   84.79    8.40
   0   2 -12   84.69    8.10
   0  -2 -12   80.29   11.40
   0  -2  12  102.69    9.80
   0   2  12  105.09   10.20
   0   2  12   80.59    9.00
   0  -2  12   84.59    8.90
  -1  -2  12  406.16   38.50
   1   2  12  461.35   39.20
  -1   2 -12  513.45   38.10
   1  -2 -12  462.35   40.90
  -1  -2  12  458.35   39.30
  -1   2 -12  456.35   40.90
  -1  -2  12  448.16   38.30
   1   2 -12  532.25   39.40
  -1   2  12  448.86   39.90
   1   2 -12  481.75   42.40
   1  -2  12  402.56   39.00
  -1   2  12  476.65   39.00
  -1  -2 -12  456.85   40.00
  -1   2  12  484.85   38.30
  -2  -2  12 1145.49   87.89
   2  -2 -12 1074.29   90.29
   2  -2 -12 1228.78   87.89
  -2   2 -12 1099.49   87.19
   2   2  12  943.61   88.19
  -2  -2  12 1050.79   87.49
  -2  -2  12 1047.90   88.29
  -2   2 -12 1026.00   88.99
   2   2  12 1200.18   89.69
  -2   2  12  997.20   87.99
   2  -2  12 1083.59   88.59
  -2  -2 -12 1035.90   88.59
  -2   2  12 1113.39   87.49
   2   2 -12 1087.29   87.59
  -2  -2 -12 1074.19   87.09
   2   2 -12 1057.59   91.49
   2  -2  12 1079.59   88.99
   3   2  12  149.49   13.80
   3   2  12  131.39   12.20
  -3   2 -12  105.79   11.80
   3  -2 -12  120.39   11.20
[truncated: 15,707,687 more chars]
