# Supplementary material for: Single‐Step Insertion of Organic Sulfur Into a Fe6C Carbide Carbonyl Cluster, Including the Natural Amino Acid L‐Cysteine: Vibrational Circular Dichroism and Chirality Transfer
Source: Angew Chem Int Ed Engl. 2025 Aug 1;64(38):e202513702. doi: 10.1002/anie.202513702 (PMC12435439; doi:10.1002/anie.202513702)
Supplement: Supplementary file 3 — Supporting Information [file ANIE-64-e202513702-s001.xyz]

40
[Fe6C(CO)14(SMe)]3- at def2-TZVPP
Fe      1.06443  -1.05187   1.03884
Fe      0.82642   1.46496   0.68067
Fe     -1.23305   1.10241  -0.90472
Fe     -0.79203  -1.53544  -0.75322
Fe     -1.28550   0.00936   1.38577
Fe      1.13143  -0.02667  -1.44505
S       2.16791   0.50432   2.13464
C      -0.06001  -0.01155  -0.01121
C       0.30678  -1.80257   2.41930
C       2.32232  -2.17393   0.61272
C       0.26368   2.82729   1.60822
C       1.97630   2.19594  -0.40473
C      -1.00526   2.79962  -1.12268
C      -2.36565   0.92870  -2.21054
C      -2.48976   1.22972   0.49573
C       0.82478   0.90433  -2.87144
C      -2.25785  -1.93293  -1.59899
C       0.38008  -1.64881  -2.20965
C      -0.50760  -3.13284  -0.16263
C      -2.49434  -1.21473   1.58584
C       2.78072  -0.39757  -1.83331
C      -1.41721   0.69028   2.97959
O      -0.01302  -2.41905   3.35247
O       3.15168  -2.94809   0.37160
O      -0.09239   3.75598   2.20130
O       2.76140   2.85710  -0.95715
O      -0.91901   3.94149  -1.31499
O      -3.11844   0.87720  -3.09020
O      -3.51237   1.77599   0.74222
O       0.70754   1.48703  -3.86690
O      -3.22585  -2.26089  -2.14487
O       0.60552  -2.33225  -3.15178
O      -0.36869  -4.23845   0.16452
O      -3.33516  -1.98695   1.78805
O       3.87731  -0.64302  -2.12077
O      -1.51640   1.13174   4.04588
C       3.87594   0.55784   1.53166
H       4.45825  -0.21612   2.04078
H       3.91492   0.38689   0.45752
H       4.30675   1.53804   1.75747
40
[Fe6C(CO)14(SMe)]3- at def2-QZVPPD
Fe      1.08040  -1.04843   1.06601
Fe      0.85921   1.47431   0.68808
Fe     -1.25953   1.12791  -0.88948
Fe     -0.77170  -1.55944  -0.77478
Fe     -1.32405  -0.00619   1.38917
Fe      1.12444  -0.01061  -1.48555
S       2.20814   0.51076   2.13617
C      -0.05745  -0.00822  -0.00967
C       0.32111  -1.79405   2.44621
C       2.30566  -2.23061   0.72073
C       0.36861   2.87740   1.59142
C       1.98651   2.21384  -0.41478
C      -1.09287   2.83083  -1.12120
C      -2.39189   0.96640  -2.19383
C      -2.53612   1.20650   0.50688
C       0.85351   0.92189  -2.91596
C      -2.22680  -1.97501  -1.62458
C       0.39373  -1.63675  -2.25184
C      -0.51670  -3.17606  -0.22413
C      -2.52514  -1.22614   1.63543
C       2.77055  -0.38347  -1.87430
C      -1.48244   0.68465   2.97252
O       0.03078  -2.41324   3.38675
O       3.11718  -3.04136   0.54882
O       0.08365   3.83713   2.17430
O       2.76215   2.89586  -0.95429
O      -1.06244   3.97328  -1.32230
O      -3.15429   0.93481  -3.06607
O      -3.56980   1.72913   0.74451
O       0.76867   1.49790  -3.91882
O      -3.18100  -2.32758  -2.17963
O       0.61095  -2.31256  -3.19750
O      -0.40256  -4.29384   0.06693
O      -3.36718  -1.98599   1.87643
O       3.86317  -0.62659  -2.18147
O      -1.62416   1.12583   4.03480
C       3.92182   0.55265   1.54002
H       4.49323  -0.22145   2.06006
H       3.96536   0.37703   0.46615
H       4.35184   1.53200   1.76873
47
[Fe6C(CO)14(SPh)]3- at def2-TZVPP
Fe      0.68135  -1.24066   0.72276
Fe      0.68487   1.30706   0.55360
Fe      0.36327  -0.03420  -1.64306
Fe     -1.39672   0.03745   1.63631
Fe     -1.54083  -1.39021  -0.64341
Fe     -1.69796   1.29292  -0.54610
C      -0.50474  -0.00611   0.00587
C       0.13715  -1.99931   2.19847
C       1.53810  -2.53121  -0.06602
C       0.49290   2.65984   1.63414
C       1.56052   2.00627  -0.78578
C       1.89855  -0.53525  -2.29838
C      -0.10872   0.96939  -2.97520
C      -0.67179  -1.54374  -2.29946
C      -1.09514   0.60698   3.25170
C      -2.68129  -1.05128   2.04389
C      -2.60338   1.44648   1.09991
C      -3.17285  -1.53388  -1.22326
C      -1.41652  -3.05092  -0.18655
C      -3.09038   1.34784  -1.58441
C      -1.33855   2.97081  -0.73757
O      -0.05995  -2.65190   3.14049
O       2.07291  -3.43081  -0.56444
O       0.36901   3.58178   2.32343
O       2.20052   2.67779  -1.49245
O       2.91377  -0.85996  -2.74460
O      -0.37058   1.60136  -3.90949
O      -0.69625  -2.20494  -3.28183
O      -0.90284   0.97808   4.33096
O      -3.55198  -1.73672   2.38144
O      -3.47528   2.07896   1.59336
O      -4.25668  -1.70121  -1.59584
O      -1.38807  -4.18047   0.07620
O      -4.01018   1.45131  -2.28053
O      -1.16391   4.10757  -0.88757
S       2.18614   0.10160   1.62689
C       3.75919   0.06299   0.81967
C       4.40273   1.25186   0.46959
H       3.87905   2.18913   0.61315
C       5.67598   1.23488  -0.08147
H       6.14541   2.17326  -0.36599
C       6.33986   0.03091  -0.29212
H       7.33004   0.01730  -0.74030
C       5.70483  -1.15659   0.05497
H       6.19663  -2.10980  -0.12175
C       4.43142  -1.14157   0.60626
H       3.93633  -2.07073   0.85850
47
[Fe6C(CO)14(SPh)]3- at def2-QZVPPD
Fe      0.70152  -1.24680   0.64733
Fe      0.70877   1.31040   0.45828
Fe      0.24283  -0.01448  -1.76725
Fe     -1.39484   0.01926   1.63433
Fe     -1.59205  -1.41073  -0.67654
Fe     -1.76807   1.31858  -0.52087
C      -0.53131  -0.00551  -0.04049
C       0.19401  -2.03439   2.12017
C       1.57133  -2.54845  -0.11023
C       0.61610   2.72418   1.46996
C       1.55759   1.97636  -0.91764
C       1.70525  -0.53943  -2.54616
C      -0.25209   1.01215  -3.06896
C      -0.83192  -1.50560  -2.39672
C      -1.04450   0.59718   3.23301
C      -2.64566  -1.06813   2.13230
C      -2.62542   1.42738   1.16405
C      -3.24952  -1.57175  -1.16561
C      -1.46481  -3.08850  -0.28665
C      -3.20226   1.37953  -1.49507
C      -1.47578   3.00705  -0.73247
O       0.04889  -2.71062   3.05399
O       2.13185  -3.45486  -0.56542
O       0.58199   3.68295   2.11801
O       2.21080   2.63566  -1.62250
O       2.65724  -0.88075  -3.10663
O      -0.51823   1.64922  -3.99891
O      -0.92768  -2.13369  -3.39261
O      -0.84349   0.96885   4.31124
O      -3.49418  -1.74142   2.54376
O      -3.48775   2.04180   1.68854
O      -4.34555  -1.76071  -1.48794
O      -1.44623  -4.22932  -0.08057
O      -4.15553   1.49815  -2.14198
O      -1.35990   4.14912  -0.89468
S       2.20761   0.10534   1.53265
C       3.82959   0.06202   0.83170
C       4.48854   1.24578   0.48668
H       3.93906   2.17861   0.52886
C       5.81049   1.22744   0.07141
H       6.29174   2.16123  -0.20630
C       6.51198   0.03079  -0.01288
H       7.54348   0.01730  -0.35251
C       5.86027  -1.15179   0.31702
H       6.38100  -2.10189   0.23404
C       4.53882  -1.13878   0.73322
H       4.03202  -2.06638   0.97101
50
[Fe6C(CO)14(S-p-Tol)]3- at def2-TZVPP
Fe     -0.54550   0.09802  -1.43521
Fe     -0.62570   0.90686   0.97259
Fe     -0.04431  -1.64735   0.57288
Fe      1.80337  -1.01639  -1.04727
Fe      1.81715   0.06005   1.41448
Fe      1.40700   1.58627  -0.57207
C       0.64429  -0.01214  -0.01527
C      -0.03990   1.12945  -2.74917
C      -1.43051  -1.16659  -2.24123
C      -1.58677  -0.07414   2.05016
C      -0.50457   2.39179   1.87857
C      -1.35643  -2.77152   0.43284
C       0.53252  -2.31321   2.06250
C       1.17745  -2.69740  -0.50198
C       1.63470  -1.31023  -2.74170
C       3.50453  -1.37812  -1.00535
C       3.30343  -0.73479   1.83494
C       1.41708   0.46714   3.04436
C       2.57601   1.73551   0.94280
C       2.69622   1.65336  -1.72985
C       0.94376   3.26005  -0.65646
O       0.15181   1.72832  -3.72571
O      -1.99539  -1.98815  -2.83222
O      -2.29291  -0.53957   2.84725
O      -0.43152   3.36676   2.49577
O      -2.20689  -3.55616   0.35086
O       0.83853  -2.86598   3.03450
O       1.38596  -3.85040  -0.68053
O       1.58399  -1.56360  -3.87230
O       4.63330  -1.63101  -1.04174
O       4.28306  -1.24911   2.17694
O       1.20953   0.72149   4.15682
O       3.37430   2.49832   1.37123
O       3.56179   1.79106  -2.48865
O       0.64456   4.37670  -0.72224
S      -2.03955   1.51121  -0.61929
C      -3.66416   0.83708  -0.35443
C      -3.91396  -0.52304  -0.18965
H      -3.08128  -1.20878  -0.21617
C      -5.20138  -0.98756   0.01653
H      -5.35792  -2.05580   0.14791
C      -6.28895  -0.11446   0.06692
C      -6.03971   1.24316  -0.09760
H      -6.86797   1.94922  -0.06115
C      -4.74617   1.71221  -0.30778
H      -4.56205   2.77463  -0.43610
C      -7.68604  -0.63505   0.30365
H      -8.41848   0.17777   0.27648
H      -7.76790  -1.12685   1.27932
H      -7.97307  -1.37147  -0.45517
50
[Fe6C(CO)14(S-p-Tol)]3- at def2-QZVPP
Fe     -0.55722   0.10043  -1.43592
Fe     -0.64275   0.90918   0.98327
Fe     -0.00387  -1.66725   0.61943
Fe      1.81457  -1.04876  -1.05370
Fe      1.85537   0.10278   1.43360
Fe      1.45503   1.59704  -0.59079
C       0.65879  -0.00884  -0.00770
C      -0.06977   1.13132  -2.75448
C      -1.40441  -1.13281  -2.32396
C      -1.55781  -0.07297   2.09882
C      -0.58165   2.37972   1.91301
C      -1.32776  -2.77619   0.49155
C       0.55761  -2.33944   2.11046
C       1.18759  -2.73014  -0.46663
C       1.69663  -1.36871  -2.74702
C       3.50760  -1.43196  -1.01951
C       3.34186  -0.68243   1.86147
C       1.52254   0.53037   3.07371
C       2.63492   1.76243   0.90919
C       2.72241   1.69258  -1.76701
C       1.01907   3.27471  -0.68273
O       0.08416   1.72183  -3.74208
O      -1.94914  -1.92150  -2.97525
O      -2.24449  -0.51299   2.92602
O      -0.57353   3.34375   2.55243
O      -2.18081  -3.56069   0.42864
O       0.84950  -2.90512   3.07968
O       1.39856  -3.87938  -0.64448
O       1.68835  -1.64043  -3.87404
O       4.62936  -1.71343  -1.06976
O       4.32670  -1.17679   2.21713
O       1.37496   0.80466   4.19021
O       3.44930   2.51741   1.31248
O       3.57578   1.86441  -2.53265
O       0.76260   4.40153  -0.76352
S      -2.08648   1.46822  -0.60684
C      -3.71304   0.79592  -0.34103
C      -3.99864  -0.56637  -0.27447
H      -3.18416  -1.27278  -0.36516
C      -5.29550  -1.00947  -0.08447
H      -5.47886  -2.07971  -0.03089
C      -6.35904  -0.11739   0.04901
C      -6.07242   1.24141  -0.01553
H      -6.88007   1.96383   0.08746
C      -4.77337   1.69159  -0.21081
H      -4.56410   2.75535  -0.26450
C      -7.76014  -0.61217   0.26617
H      -8.46911   0.21993   0.30241
H      -7.85032  -1.16646   1.20713
H      -8.07946  -1.28868  -0.53434
48
[Fe6C(CO)14(S-Cyst)]3-
Fe     -0.87394   0.53963  -0.89108
Fe     -0.38293   0.26446   1.60151
Fe      2.13111  -0.37098   1.08147
Fe      1.49001  -0.44100  -1.52272
Fe      1.25358   1.74636   0.03317
Fe      0.10042  -1.80387   0.09126
S      -2.21335   1.14999   0.75944
C       0.62751  -0.00507   0.06056
C      -0.80871   2.07184  -1.70398
C      -1.89757  -0.39302  -1.94182
C      -0.11263   1.27269   2.98658
C      -0.94254  -1.20157   2.34527
C       2.16076  -0.65453   2.77425
C       3.58879  -1.24319   0.78727
C       2.79916   1.36578   1.10179
C       0.95341  -3.03159   0.95166
C       3.13466  -0.62161  -2.01833
C       0.97784  -2.21108  -1.58603
C       0.92185   0.02786  -3.06871
C       2.11825   2.46240  -1.27465
C      -1.30248  -2.77012  -0.21146
C       0.77016   3.25157   0.73330
O      -0.91719   3.03290  -2.32324
O      -2.54668  -0.98045  -2.67745
O       0.08575   1.90715   3.91723
O      -1.37306  -2.00709   3.04931
O       2.24874  -0.86159   3.90036
O       4.54750  -1.85402   0.64306
O       3.71214   1.96944   1.54130
O       1.47504  -3.89465   1.49422
O       4.20949  -0.71457  -2.40414
O       1.08352  -3.17163  -2.26182
O       0.61415   0.30664  -4.14047
O       2.68447   2.99050  -2.11972
O      -2.21239  -3.42940  -0.42211
O       0.43499   4.25316   1.17434
C      -3.66757   0.07326   0.87053
H      -3.40953  -0.94329   0.59044
H      -4.00200   0.05846   1.91008
C      -4.78783   0.56199  -0.03247
H      -4.43305   0.63829  -1.05885
N      -5.19215   1.93299   0.37373
H      -4.37299   2.50915   0.56590
H      -5.73435   2.39377  -0.34959
C      -6.00880  -0.38869   0.02585
O      -5.87466  -1.44788  -0.59320
H      -5.77597   1.89676   1.20668
O      -6.97638  -0.00663   0.69916
